# Supplementary material for: Assessment of factors affecting flicker ERGs recorded with RETeval from data obtained from health checkup screening
Source: PLoS One. 2023 Apr 24;18(4):e0284686. doi: 10.1371/journal.pone.0284686 (PMC10124871; doi:10.1371/journal.pone.0284686)
Supplement: S1 File — (XLSX) [file pone.0284686.s004.xlsx]

## Sheet: sheet1
ID	Sex (M=0, F=1)	Age (years)	Height (cm)	Systolic blood pressure (mmHg)	Diastolic blood pressure (mmHg)	Brinkman index (cigarettes・years/day)	WBC (103 /mL)	RBC (104 /mL)	Hb (g/dL)	Ht (%)	MCV (fL)	Plt (104 /mL)	HbA1c (%)	BS (mg/dL)	Protein (g/dL)	Alb (g/dL)	ALP (U/L)	GOT (U/L)	GPT (U/L)	γGTP (U/L)	Total Chol (mg/dL)	TG (mg/dL)	HDL (mg/dL)	LDL (mg/dL)	BUN (mg/dL)	Cre (mg/dL)	Uric acid (mg/dL)	Ca (mg/dL)	CRP (mg/L)	BCVA (logMAR)	IMT (mm)	IOP (mmHg)	AL (mm)	Pupil Area (mm2)	Amplitude (μV)	Implicit time (msec)	Eyes of
1	0	70	157.9	127	78	0	7.8	478	14.3	44.5	93	26.9	5.9	97	6.8	3.8	216	22	24	24	234	91	61	153	13.2	0.59	5.3	9.1	0.044	0.221849	0.8	11	22.58	3.23873	15.2	32.3	Right
3	1	66	154	108	70	0	5	455	13.7	42.4	93.3	19.5	5.7	85	7.3	4.3	321	21	19	15	253	45	62	174	16.2	0.76	3.6	9.3	0.026	0.221849	1	13	24.78	8.45178	11.9	31.6	Right
5	0	61	169.6	141	92	280	7	484	14.6	43.7	90.3	18.9	5.9	100	7.5	4.4	120	24	27	35	223	115	60	140	14.3	0.86	6.3	9.3	0.081	0	0.7	16	26.09	7.28753	12.1	32.9	Right
6	0	66	162.9	130	80	0	3.8	449	14.3	43.2	96.2	16.3	5.3	89	7.3	4.2	146	20	18	17	166	55	55	94	9.8	0.77	5.2	9	0.026	0	1.3	11	23.57	7.66602	10.8	31.5	Right
7	0	71	168.2	163	89	800	4.7	480	14.3	43.6	90.9	18.1	5.8	95	7.6	4.3	158	26	33	100	208	317	43	82	17.5	0.76	6.8	9.5	0.025	0.0457575	0.8	13	25.58	3.49284	10.2	32.3	Right
8	0	61	173	154	91	800	6.9	514	15	45.8	89.2	19.3	5.5	90	6.6	4.2	343	28	44	347	255	164	46	120	22.5	0.94	6.6	9	0.195	0.221849	0.7	17	26.7	4.31213	16.9	33.1	Right
9	0	65	161.7	131	81	320	4.9	466	14.6	43.6	93.7	17.6	5.5	93	7.7	4.4	208	25	38	32	198	210	48	97	13.6	0.84	6.3	9.7	0.016	0.39794	0.8	14	22.87	2.31897	10.2	34.7	Right
10	0	66	158.1	150	93	300	5.7	569	14.9	46.6	81.9	32.5	5.6	92	7.5	4	322	22	18	22	255	166	49	176	17.8	0.75	7.5	9.1	0.297	-0.0791812	1.6	13	26.06	4.1696	10.7	32.3	Right
11	1	65	156.9	109	67	0	4.4	459	12.5	38.1	83	21.6	5.4	83	7.3	4.4	118	19	20	17	185	73	57	109	14.1	0.74	3.4	9.4	0.03	0	0.69	14	23.13	11.0391	14.8	33.5	Right
13	0	66	163.1	136	80	0	5.5	523	15.8	48.4	92.6	23.1	5.5	98	7.7	4.6	275	18	20	30	237	81	62	158	13.8	0.83	6	9.6	0.06	-0.176091	1	11	24.46	4.02943	9	29.4	Right
17	1	70	142	129	65	0	6	480	14.4	45.2	94.2	24.5	6	86	7.9	4.4	196	22	18	15	198	81	54	135	13.7	0.7	5.5	9.7	0.006	-0.0791812	1.99	19	22.01	4.31213	5.3	29.7	Right
18	0	66	160	123	78	300	5.2	521	15.4	47	90.3	27.6	5.6	94	7.4	4.3	131	18	14	20	197	111	68	99	14.7	0.83	5.6	9.5	0.054	-0.0791812	0.6	16	23.52	3.49284	10.3	32.5	Right
19	1	74	139	160	76	0	5.2	406	13.1	39.6	97.5	21.4	5.6	80	7.5	4.1	301	28	27	21	256	64	76	152	19.5	0.64	6.1	9.6	0.067	0.0457575	1.1	17	22.01	3.75635	8.5	32.3	Right
20	0	78	160	169	87	0	5.5	515	15.4	46.7	90.6	15.3	5.7	88	7.3	4.1	198	20	18	18	181	62	47	123	15.7	1.01	7.1	9	0.222	0.30103	2.1	11	24.47	4.45706	6.1	32.6	Right
21	0	68	159.4	139	73	960	7.2	395	12.4	38.1	96.3	29.9	6.6	125	7.2	4.5	170	22	18	21	170	133	48	92	18.8	0.97	6.5	9.6	0.084	0	0.9	11	23.99	6.20947	7.8	32.7	Right
23	0	67	155.9	129	74	0	7.2	433	13.7	41.5	95.7	29.7	5.8	103	7.4	4.5	195	28	24	49	158	60	56	70	15.2	0.91	5.7	9.6	0.067	-0.0791812	0.8	11	23.81	4.02943	15.4	31.3	Right
25	0	66	163.3	158	102	400	4.9	478	15.8	47	98.3	15.2	5.8	104	7.2	4	174	32	26	76	183	118	57	106	13	0.81	5.8	8.9	0.033	0.0457575	2	19.5	24.73	7.28753	7.9	31.4	Right
27	1	40	161.5	107	63	0	2.9	369	11.8	35.6	96.5	21.9	5.5	84	7.2	4.1	156	17	14	15	204	62	58	132	10.1	0.6	5.2	8.9	0.037	-0.0791812	0.5	16	23.89	6.91858	10	29.9	Right
28	1	79	142.4	135	80	0	8.6	451	13	40.4	89.7	38.1	6.6	139	8.1	4.1	244	23	13	14	242	100	51	171	14	0.82	5	9.5	1.698	0.221849	0.81	16.6667	21.16	6.55921	7	31.7	Right
29	0	50	165.1	131	90	900	8.1	464	14.9	45.5	98	27.1	5.3	94	7.1	4.1	169	18	23	48	237	68	55	164	16.4	0.75	7.4	9.3	0.044	-0.176091	0.7	18	23.62	5.5387	10.7	32.4	Right
31	1	45	156	118	57	330	5.6	407	11.2	35.2	86.4	19.1	5.4	74	6.8	4	138	16	13	10	158	47	63	82	11.6	0.61	3.1	8.9	0.016	0	0.5	13.5	24.91	4.31213	11.9	31.3	Right
33	1	64	158.4	126	67	600	7.8	385	11.9	36.5	94.7	32.9	6.6	112	7.3	4	218	16	12	13	243	124	46	159	12.4	0.66	5.9	9.4	0.317	0.09691	2.1	14	25.54	5.5387	9.2	32.6	Right
34	0	65	160.5	126	80	1110	6.9	487	15.3	46.5	95.4	22.2	6.1	98	7.6	4.6	190	45	71	54	144	79	37	89	20.3	1.06	4.1	9.3	0.086	0.221849	0.9	17	23.17	5.21766	14.9	31.8	Right
35	0	50	161.5	116	69	0	5.9	462	13.9	42.9	92.8	20.6	5.7	90	7.2	3.9	226	26	27	12	148	34	69	66	23.7	0.76	6.4	9.2	0.033	-0.0791812	0.6	14.3333	25.05	5.21766	9.1	31.3	Right
39	0	78	168.9	155	88	0	4.9	427	13.5	41.2	96.4	11.5	5.4	83	7.6	3.8	275	29	27	70	228	117	47	136	21.2	0.84	6.4	9.4	0.093	0.221849	1	16	24.81	8.85907	10.2	31.4	Right
40	1	67	153.2	94	59	0	4.2	438	13.2	40.9	93.3	24.6	5.6	79	7.4	4.4	139	24	30	14	215	127	63	119	17.4	0.56	2.5	9.5	0.014	-0.176091	0.69	14	23.42	3.75635	7	32.5	Right
41	1	63	153.4	122	61	27.5	5	432	14.1	42	97.2	16.4	6.7	121	6.8	4.1	233	18	8	16	173	126	40	94	18	0.65	4.6	9	0.072	0.0457575	0.9	11	22.82	5.86931	12.2	32.5	Right
42	1	41	166.5	148	91	50	3.8	487	12.8	40.5	83.1	24.9	5.5	79	7.7	4.2	144	21	40	32	169	191	51	76	11.1	0.75	6.9	9.3	0.047	-0.0791812	0.6	17.3333	24.08	4.02943	11.4	32.6	Right
43	1	56	152	107	61	0	5.9	443	13.3	40.6	91.6	18.5	5.3	76	7	4.4	151	18	14	11	186	82	57	104	11.5	0.8	4.8	9.6	0.128	0.154902	1.68	11	23.87	6.20947	14.9	31.5	Right
44	0	69	159.1	138	77	1840	7.8	586	16.4	50.3	85.8	18	7.8	128	7.2	3.9	255	19	22	26	162	61	48	97	14.7	0.78	5.4	9.3	0.231	0.221849	0.7	14	24.13	3.23889	7.4	33.7	Right
45	1	73	152.3	125	74	0	3.8	372	11.7	36.1	97	15.8	5.6	92	6.9	3.8	182	22	17	13	191	130	50	107	14.1	0.78	3.6	8.9	0.057	0	0.77	10	23.37	4.45706	11.7	31.9	Right
49	1	60	150	115	63	0	3.4	458	14.5	44.5	97.3	23	5.7	87	7.1	4.3	254	20	22	11	191	64	57	114	16.8	0.6	4.4	9.8	0.027	0	0.6	12	22.26	8.45178	9.5	31.3	Right
51	1	45	148.6	105	72	0	5.8	441	13.3	40.6	92.1	28.1	5.5	74	7.9	4.4	204	14	9	12	212	71	52	142	10.3	0.66	5.2	9.7	0.016	0	0.54	14	24.56	6.73772	8.4	29.9	Right
52	1	68	153.2	115	59	0	6.2	391	11.8	36.7	93.9	22.7	5.9	94	8	4.5	543	23	25	59	158	105	42	90	12.1	0.86	5.8	9.5	0.048	-0.0791812	0.61	12	22.33	2.99452	10.3	30.6	Right
53	0	67	164.3	140	90	0	4.2	491	12.7	40	81.5	26.5	5.7	92	6.7	3.9	303	28	20	11	163	51	53	99	18.3	0.96	4.3	9.1	0.011	-0.0791812	0.7	10	25.36	4.60442	8.5	30.4	Right
54	0	64	166.2	110	68	1200	5	473	14.1	43.6	92.3	19.4	6.1	105	7.1	4.3	303	22	30	22	217	71	68	133	14.1	0.62	5.4	9.6	0.096	-0.0791812	0.6	15	23.9	5.21766	10.5	31.7	Right
55	1	83	151.1	139	67	0	4.9	434	12.8	39.6	91.2	16.3	5.4	80	7.2	4.5	178	22	17	11	180	83	63	92	20.3	0.96	4	9.6	0.019	0.154902	2.3	15	22.3	4.31213	8.5	30.8	Right
60	1	52	150.4	111	64	0	4.7	490	14	43.9	89.5	21	5.5	77	7.4	4.3	236	16	10	20	210	58	68	124	14.9	0.6	4	9.5	0.002	-0.0791812	0.6	16	26.22	4.60442	7.5	33.5	Right
61	1	64	159.1	134	94	200	4.2	455	13.5	41.6	91.4	25.2	4.8	60	7.5	4.1	345	23	18	74	253	43	73	158	15.8	0.67	5.6	9.6	0.03	0.154902	1	10	23.77	4.90625	9.9	31.6	Right
62	0	59	170.6	133	77	525	6	477	14	43.8	91.8	18.3	6.1	97	7.1	4.1	213	17	18	24	199	52	82	100	19.5	0.8	4.8	9.3	0.019	-0.0791812	0.8	10	23.77	6.91858	9.4	30.2	Right
63	1	57	157.2	116	64	0	4.6	409	12.8	39.5	96.5	24.1	5.7	82	6.9	4.1	169	19	14	20	220	59	81	120	12.4	0.64	5.4	9.3	0.021	-0.176091	0.77	12	23.63	5.5387	8.3	31.5	Right
64	1	64	157.6	105	68	110	6.3	431	13.7	41.8	96.9	17.8	5.5	83	7	4.1	224	18	17	11	267	137	61	170	14.4	0.72	3.1	9.3	0.071	0	1.68	15	24.09	6.73772	8.9	32.6	Right
65	1	42	159.5	98	53	120	6.3	357	10.4	32.3	90.5	24.7	5.3	84	7.2	4.3	138	25	12	15	211	52	60	133	18.1	0.71	4.9	9.2	0.007	0.0457575	0.4	12	25.47	6.0382	6.7	33.9	Right
68	1	63	158.9	138	74	0	5.3	444	13.1	40.2	90.5	23.7	5.6	79	7.3	4.1	234	26	25	30	217	70	55	143	10.4	0.66	5.1	9.5	0.096	0.09691	0.9	17	24.59	9.27588	8.8	33.6	Right
71	1	67	154.5	134	78	0	5	381	12.1	36.4	95.6	15.3	5.7	90	7.6	4.5	240	17	13	14	212	104	52	136	10.7	0.58	4.7	9.4	0.022	0.39794	0.73	11	22.86	10.1383	6.8	31.3	Right
73	0	63	164.9	130	88	1800	5.3	491	15.1	46.6	94.8	22.5	5.7	70	7.7	4.4	335	42	49	64	189	121	57	115	15.1	0.82	7.9	9.6	0.069	0	1.4	11	23.61	6.20947	5.8	31.4	Right
74	1	59	156.2	145	83	0	4.3	426	12.6	38.6	90.6	21.2	5.7	89	7	4.5	158	17	13	13	205	66	73	113	11.3	0.6	3.7	9.4	0.03	-0.176091	0.7	13	23.9	4.31213	10.8	32.1	Right
76	0	56	166.5	139	95	400	5.1	472	14.6	44.3	93.9	20.4	7.1	111	6.8	4	199	30	39	238	192	133	73	90	15.5	1.05	4.1	9.2	0.01	-0.176091	0.5	10	23.58	4.90625	14	32.4	Right
77	1	41	157.4	115	72	0	5.6	490	11.3	36.8	75.1	18.7	5.7	78	7.2	4.4	117	18	14	11	185	59	79	84	12	0.63	2.5	9.3	0.002	-0.176091	0.47	13.6667	23.84	4.90625	6.5	29.2	Right
78	1	69	145.9	127	79	0	5.9	470	14.1	43.4	92.3	31.1	5.7	98	7.6	4.2	328	18	23	61	189	74	47	123	17.8	0.77	5.3	9.9	0.478	0.39794	0.69	17.3333	25.62	11.9781	7.8	31.3	Right
79	0	70	158.3	111	68	760	5.3	463	14	42.7	92.3	30.8	5.2	81	6.5	4.2	186	26	23	16	179	68	62	98	11.9	0.81	6.1	10.1	0.012	0.09691	0.8	11.5	23.43	5.5387	13.8	35.1	Right
80	1	69	155.9	116	70	0	5.3	429	13	39.6	92.2	20.5	5.7	79	7.3	4.4	171	18	20	28	247	65	85	132	18.3	0.71	5.1	9.5	0.018	0.0457575	0.83	13	22.97	5.21766	11.2	32.7	Right
81	0	69	164.6	94	57	0	5.3	478	14.3	43.6	91.2	30	5.3	90	7.2	4	196	18	15	24	184	70	48	118	12.3	1.18	6	9	0.024	-0.0791812	2.7	11	23.15	6.38314	11.1	31.7	Right
82	0	66	167.6	158	103	300	7.2	465	14.3	42.7	91.9	17.8	5.5	83	7.7	4.3	228	17	16	16	206	74	58	130	13.7	0.93	7.7	9.3	0.178	0	0.8	12	25.5	4.1696	6	31	Right
84	1	64	159.4	118	81	0	4.3	423	13.1	40.6	96.2	17.1	5.6	86	8.1	4.6	230	26	22	27	232	66	76	130	16.1	0.76	5	9.9	0.006	0	1.8	12	23.75	6.20947	15.4	32.2	Right
89	1	62	154.4	120	61	0	5.2	472	14.3	43.7	92.5	20.4	5.5	94	7.6	4.5	293	25	31	206	212	98	50	144	15.5	0.85	5.8	9.8	0.169	-0.176091	0.6	9.66667	23.21	5.377	15.7	32.2	Right
90	1	64	150.2	98	55	0	4.9	402	12.8	39.3	97.8	19.8	5.6	83	7.4	4.5	196	22	14	26	285	180	52	175	13.2	0.69	6.8	9.8	0.038	0.221849	0.47	13.5	25.49	8.05408	7.8	31.9	Right
91	1	63	155.9	88	52	480	4.2	397	12.5	38.5	97	22.8	5.7	83	7.5	4.4	135	21	13	14	219	49	62	138	17.7	0.68	5.4	9.6	0.025	-0.0791812	0.84	12	22.83	12.4621	9.8	31.9	Right
94	1	68	156.6	165	100	0	8.4	356	12	36.7	102.9	20	5.5	91	7.6	4.1	193	29	27	44	195	122	51	119	12.8	0.77	4.9	9.3	2.626	0.39794	0.8	14	24.11	5.86931	6.6	30.9	Right
95	1	64	150.2	135	88	0	7.2	451	13.9	42.6	94.3	28.3	5.4	89	7.4	4.6	319	16	14	11	193	94	47	121	18	0.61	4.6	9.2	0.057	-0.0791812	0.8	13.7	24.36	4.75414	7.4	31.4	Right
97	1	50	147	105	54	375	4.9	407	12	36.4	89.5	24.1	5.7	87	6.7	3.9	235	20	23	10	226	56	116	84	12.3	0.63	3	8.9	0.006	-0.0791812	0.7	17.6	24.1	5.21766	10.5	30.4	Right
100	1	62	157.6	130	72	0	5.5	457	13.9	42	92	22.1	5.7	89	6.8	4.4	149	33	55	26	177	112	45	104	11.6	0.65	5.8	9.4	0.036	0	0.54	20	23.98	4.60442	14.1	33.6	Right
101	0	67	170.9	128	79	1200	6.1	529	16.2	50.6	95.6	14.8	5.5	86	7.3	4.3	234	27	31	24	229	88	55	153	17.4	0.83	4.8	9.6	0.07	0	1.4	10	25.87	4.31213	8.3	33.1	Right
102	1	67	153.6	141	64	200	6.4	490	14.4	44.4	90.6	23.7	6.2	118	7.6	4.6	325	34	46	22	233	113	55	153	11.4	0.75	6.1	9.4	0.046	0.39794	0.8	17	23.67	3.6234	10.4	32.7	Right
104	0	66	162.5	136	82	0	5.5	443	13.2	40.6	91.8	24.5	5.9	86	7.9	4.1	274	23	30	60	177	195	41	102	11.6	0.78	6.5	9.6	0.101	0.09691	1.4	12.5	22.53	5.70279	6.4	31.9	Right
106	1	67	148.9	114	75	0	5.2	459	14.5	44.4	96.8	25	5.6	89	6.9	4.3	211	17	16	11	323	83	125	147	18.9	0.71	4.9	9.5	0.018	0	0.6	13	22.48	4.02943	17.4	32.5	Right
108	1	52	153.8	140	87	660	7.9	482	14.7	44.9	93.3	39.3	5.7	95	6.9	4.3	201	20	21	28	152	92	61	70	14.5	0.65	6.6	10.1	0.041	-0.0791812	0.54	12	22.91	5.86931	11.8	30.9	Right
109	1	50	167	131	90	600	8.3	510	14.1	42.8	83.8	32.4	5.6	86	6.7	4	193	13	12	13	213	129	46	143	8.3	0.62	4.5	9.2	0.077	0.09691	0.9	19	25.24	9.27588	10.8	32.7	Right
111	1	67	147.5	90	64	0	5.5	497	14	42.6	85.8	25.6	5.5	75	7.7	4.4	177	24	16	20	211	137	54	133	11.5	0.73	4.1	9.7	0.084	0.09691	0.6	9	22.54	8.45178	11.3	30.4	Right
113	0	68	159.1	140	76	45	4.4	419	13.4	40.6	97	22.2	5.2	121	6.9	4.3	218	24	20	41	199	42	66	118	15.5	1	6.4	8.9	0.019	0.0457575	2.7	12	22	8.05408	6	30.8	Right
114	1	62	152.4	110	53	0	5.8	471	13.5	41.7	88.5	22.4	5.6	83	7	4.1	160	20	12	11	198	79	84	97	14.8	0.78	5	9.5	0.064	-0.0791812	1	12	26.53	5.86931	10.2	31.5	Right
116	0	72	158.2	162	96	400	6.4	494	15.8	48	97.2	19.4	5.8	98	7.4	4.4	268	22	22	20	241	124	37	170	11.3	0.67	5.1	9	0.106	-0.0791812	1	11	22.66	5.5387	4.7	30.8	Right
118	1	66	140.2	110	70	0	5.6	462	13.9	42.3	91.5	33.9	5.3	87	7.6	4.5	185	23	19	19	256	87	76	163	12.1	0.76	4.4	9.8	0.042	0.0457575	0.51	12	22.21	6.91858	11.5	30.6	Right
119	0	41	176.2	183	133	400	6.4	564	16.1	48.6	86.2	21.9	5.5	72	7.8	4.7	262	28	26	17	242	97	60	159	15.8	1.03	6.4	9.6	0.103	0.0457575	0.9	13	25.68	7.28753	6.2	33.7	Right
120	0	83	159.7	143	88	0	5.8	414	14	42	101.4	19.8	5.6	86	8.1	4.1	260	50	39	21	201	104	41	120	27.5	1	7.2	9.6	0.071	0.09691	1.7	10	23.06	5.5387	7.3	31.5	Right
121	0	79	149.2	144	78	375	6.1	456	14.2	43.1	94.5	25.7	5.9	88	7.5	4.3	276	26	26	42	206	168	44	122	17.6	0.95	6.5	9.5	0.155	0.0457575	0.8	13	24	5.5387	10.6	30.2	Right
122	1	64	157.2	126	78	0	4.8	401	11.9	36.5	91	25.7	6.2	101	7.3	4.2	242	22	18	22	226	119	57	139	11.3	0.56	3.2	9.3	0.016	0.0457575	1.4	11	25.24	6.38314	17.3	34	Right
123	0	67	162.6	111	66	940	6.5	473	14.6	44.2	93.5	19.3	5.4	71	7	4.2	228	22	16	14	223	67	54	142	20.7	0.73	6	9.1	0.024	0.0457575	0.8	9	24.11	4.31213	9.7	31.5	Right
124	0	66	164.7	141	66	600	8.7	502	15.3	45.7	91	16.8	5.7	84	8.1	4.8	183	31	41	33	234	55	81	120	18.5	0.78	9.7	9.8	0.293	-0.0791812	0.8	15.5	22.97	8.85907	13.5	29.6	Right
125	1	58	142	90	55	0	6.2	482	12.5	39.4	81.9	30.3	5.7	92	8.1	4.4	250	18	20	15	244	122	50	169	15	0.54	5.3	9.7	0.039	-0.0791812	0.7	10	22.89	3.23889	7.2	32.2	Right
126	0	57	169.6	98	53	20	4.8	453	13.9	43	94.9	24.3	5.4	75	7.3	4.7	121	15	12	19	239	52	82	140	12.2	0.75	4.7	9.4	0.008	0	0.5	9	23.55	4.60442	13.6	31.1	Right
127	0	71	164	115	70	900	4.3	445	13.7	42.1	94.6	21.2	6.5	93	7.4	4.4	175	19	21	31	216	249	44	126	13.5	1.07	6	9.4	0.02	-0.0791812	1	11.3333	22.7	6.20947	6.8	32	Right
129	1	59	150	138	75	0	3.8	446	14.1	42.3	94.8	23.9	5.5	79	7.5	4.6	238	28	27	25	226	150	52	133	14.9	0.7	7.4	9.9	0.074	0	0.7	10	22.68	3.36465	9.1	31.8	Right
135	1	68	158	112	58	0	4.2	333	9.3	28.9	86.9	27.1	7.2	66	6.4	3.9	124	30	25	11	207	35	88	92	12.3	0.63	2.2	9.1	0.053	0.221849	0.4	14.7	24.59	5.5387	10.5	33.7	Right
138	1	72	151.3	140	66	0	5.8	398	12.7	38.6	97.1	17.3	5.7	101	7	4.2	232	21	22	16	198	116	72	99	15.7	0.92	5.5	9.6	0.007	0.09691	0.61	14	22.77	7.47558	4.8	33.8	Right
139	1	56	160.5	119	69	0	5.6	417	12.7	38.6	92.5	21.9	5.6	86	7.8	4.7	159	17	16	24	220	112	55	145	8	0.65	3.9	9.3	0.013	0.154902	0.6	15.6667	23.09	8.05408	6.7	31.8	Right
142	1	52	158.4	107	54	600	5.3	456	13.9	42.4	93	20.1	5.4	76	6.8	4.3	199	21	21	13	239	38	60	156	11.4	0.59	3.9	9.3	0.025	-0.176091	0.6	11	24.46	6.0382	6	32.3	Right
143	1	69	154.5	132	78	0	7	425	12.5	38.3	90.1	18.1	6.5	99	6.3	4	188	14	9	15	221	94	84	111	19.3	0.72	4.7	9.2	0.052	0	0.95	13	23.51	7.66602	6.3	31.8	Right
145	1	47	153.9	112	67	800	6.1	402	11.5	35.6	88.7	26.8	5.3	84	7.5	4.2	161	17	17	59	191	95	47	125	8.9	0.73	5.2	9.4	0.11	0	0.6	13.3333	23.27	3.6234	8.5	32.2	Right
150	0	65	155.5	176	105	900	7.6	515	16.3	50	97.1	22.1	8.9	149	7.8	4.7	248	25	29	41	309	144	73	207	16.7	0.84	6.6	9.7	0.091	-0.0791812	1	15	25.66	6.73772	15.4	32.8	Right
151	0	54	160	155	105	0	7.5	515	15.6	46.7	90.7	27.8	7	86	7.6	4.5	246	49	83	37	196	163	41	134	14.9	0.7	5.7	9.3	0.103	-0.176091	0.6	15.5	24.21	6.38314	10	31.6	Right
152	1	68	144.6	130	71	0	5.3	422	12.4	37.7	89.3	22.6	5.8	79	7.3	4.6	230	18	18	25	239	199	51	138	14	0.57	5.9	9.7	0.043	0.09691	0.8	15.3333	22.56	4.90625	6.9	32.3	Right
154	0	68	169.7	122	79	600	6.6	460	13.8	42.6	92.6	11.2	5.5	86	7.6	4.2	177	24	8	35	152	108	50	84	18.2	1.1	6.5	9.5	0.055	0.39794	0.9	9.33333	23.75	10.8103	9.1	30.5	Right
155	1	67	153.3	169	92	200	9.2	458	13.6	40.9	89.3	23.5	6	78	7.5	3.9	283	48	54	30	184	98	51	116	12.5	0.65	5.1	9.6	0.671	0.221849	0.77	17	28.08	6.0382	4.5	37.5	Right
156	0	68	162.4	102	59	0	4.7	444	13	39.1	88.1	18.6	5.5	90	6.6	3.6	233	15	15	11	185	48	54	121	18.1	0.57	4.1	8.9	0.019	0.221849	0.7	15	24.3	8.45178	13.3	34.2	Right
157	0	63	163.9	122	72	800	4.5	390	13.8	41.8	107.2	12.6	5.7	91	7.8	4.4	208	34	36	48	158	201	40	95	9.7	0.87	7.6	9.3	0.034	-0.0791812	0.6	15	23.57	8.05408	8	30.2	Right
158	1	57	163	121	67	0	6.7	397	12.2	37.3	93.8	18.8	5.5	80	7	4.3	200	16	14	14	180	48	69	93	11.2	0.57	3.9	9.4	0.005	0	0.61	9.66667	24.9	7.28753	9.8	32.3	Right
160	1	54	157	113	60	540	6.6	392	12.2	36.9	94.1	27.6	5.6	77	7.1	4.4	130	14	10	10	206	94	66	120	11.8	0.6	4.4	9.5	0.005	-0.176091	0.58	13	22.49	3.49284	9.7	27.3	Right
162	0	67	168.2	177	112	800	5.1	419	14	41.7	99.5	13.4	5	94	7.8	4.6	212	38	29	68	171	89	45	103	19.2	1.28	6.8	9.6	0.024	0.221849	0.5	14.3333	24.19	9.70227	7.3	30.8	Right
163	0	58	160.5	112	62	800	5.2	477	14.3	44.2	92.6	20	5.9	92	8	4.3	187	28	31	36	205	52	72	112	13.7	0.81	4.4	9.2	0.076	-0.176091	2.3	15	22.37	3.6234	9.9	30	Right
165	1	57	155.7	129	84	380	5.8	459	13.7	42.3	92	17.8	5.1	74	6.8	4.2	205	17	17	51	206	79	75	108	10.4	0.64	4.8	9.1	0.024	-0.0791812	1	12	25.89	6.0382	11	33.6	Right
166	1	54	152.8	125	74	0	5.4	438	12.5	37.4	85.3	24.2	5.6	78	7.2	4.2	260	26	22	13	184	47	75	88	19.7	0.57	4.3	9.4	0.029	-0.0791812	1.07	7.66667	24.17	6.0382	8.1	29.3	Right
167	1	68	141.3	82	43	0	5.1	490	14.4	44.7	91.2	20.9	5.8	83	6.7	4.1	269	28	25	15	256	106	63	175	20.8	0.64	4.8	9.3	0.005	-0.0791812	0.8	10	22.28	4.90625	11.6	29.5	Right
168	1	71	149.3	109	58	0	5.7	438	13.3	40.8	93.3	27.5	7.3	124	7.3	4.1	173	22	31	25	231	72	70	137	13.7	0.95	5.6	9.5	0.024	0.221849	0.8	16	23.63	6.55921	8.2	33.8	Right
169	0	76	154.5	151	92	0	5.1	524	15.9	48.7	93	18.3	5.9	82	7.1	4.5	111	21	32	28	201	117	44	132	17.3	1.07	7.2	9.5	0.037	0.09691	1	16	24.31	3.75635	10.5	34.6	Right
170	0	61	165.5	158	100	800	3.7	446	14.8	45.8	102.7	14.7	5.3	88	7.1	4	190	22	18	33	226	60	85	116	14.1	0.8	5.9	9	0.16	0	0.6	15	22.35	6.20947	6.9	31.3	Right
171	0	62	158.5	167	92	500	7.3	448	13.6	41.8	93.4	25.8	5.6	71	7.5	4.7	325	25	27	23	206	153	41	144	16.7	0.86	5	9.4	0.167	0.0457575	2.4	14	23.6	4.90625	11.9	31.6	Right
173	0	61	178.6	129	89	840	6.2	479	14	42.7	89.2	26.9	6.2	99	7.7	4.4	141	21	32	32	245	276	44	138	16.4	0.88	6.3	9.5	0.023	0.0457575	1.3	11.6667	24.73	4.90625	7	33.7	Right
174	1	68	150.4	141	87	0	9.3	476	14	42.6	89.5	19.1	6	87	7.3	4.2	273	28	32	28	222	131	53	138	15.4	0.79	7.2	9.4	0.221	0.0457575	0.5	12.6667	23.85	6.55921	9.9	32.4	Right
175	1	71	151.9	116	66	0	4.4	443	13.3	40.9	92.3	23	5.6	77	7.4	4.6	171	26	16	15	193	72	65	109	15.2	0.65	3.7	9.6	0.006	0.221849	0.51	15.6667	22.52	2.99452	6.9	29.7	Right
177	0	67	171.9	107	61	400	4.3	439	13.7	42.3	96.5	17.1	5.4	80	7.1	4	170	23	17	18	212	134	59	125	12.9	0.75	5.6	9	0.006	-0.0791812	0.8	6.33333	21.7	4.90625	6	33.5	Right
179	1	58	152.4	108	64	0	3.9	419	12.8	39.1	93.3	17.7	5.3	75	6.6	4	148	21	13	16	184	30	87	77	12.1	0.52	3.4	9.3	0.006	0.221849	1.26	15	24.72	8.05408	7.8	30.6	Right
180	1	61	156.4	103	59	0	5.5	469	13.5	41.5	88.6	16.6	5.9	87	6.9	4.3	280	19	13	9	178	72	66	89	14.8	0.62	5	9.2	0.012	0	0.8	12.5	23.88	5.377	9	32.4	Right
182	0	53	166.8	138	73	600	4.2	408	12.9	40	98.2	21	5.6	85	7.5	4	235	26	29	35	218	84	58	138	10.5	0.64	5.8	9.2	0.54	-0.176091	0.7	10	23.88	3.75635	10.6	28.7	Right
183	1	52	158.6	88	49	0	6.5	409	12.2	36.2	88.5	20.2	5.5	72	7.5	4.6	173	14	12	10	210	177	46	123	13.9	0.69	4.9	9.4	0.003	-0.0791812	0.7	10.3333	22.59	3.6234	6.1	30	Right
184	0	48	172.5	118	80	600	4.6	466	14.4	43.5	93.3	20.5	5.3	83	6.9	4.3	138	20	18	48	186	82	60	108	12.5	1.06	8.7	9.1	0.021	-0.176091	0.9	14.3333	24.4	3.49284	12.5	29.6	Right
185	0	64	166.6	114	75	704	7.6	431	15	45.6	105.8	19.8	6	86	7.1	4.5	190	30	29	40	201	154	41	136	12.7	0.82	6.5	9.5	0.143	-0.176091	0.6	14.3333	22.69	2.99452	7.9	32.3	Right
188	1	54	153.8	120	77	0	5.6	396	12.7	38.6	97.3	19.4	5.1	83	7.7	4	212	53	64	80	216	113	61	125	14	0.68	5.9	9.5	0.169	0	0.8	17	23.7	5.5387	10	30.6	Right
190	1	51	154.7	103	70	272	7.8	446	13.9	42.1	94.5	19.8	5.3	77	7.2	4.4	159	14	13	14	193	95	57	117	12.5	0.66	4.7	9.2	0.005	-0.176091	0.8	12.6667	23.62	4.90625	9.7	30.7	Right
191	1	65	152.4	139	78	0	5.8	461	13.6	41.3	89.8	21.9	5.5	83	7.7	4.3	212	21	17	18	191	168	45	109	11.6	0.66	5.4	9.4	0.077	0.221849	0.7	18.5	23.32	10.5839	11.8	31.5	Right
192	1	72	146.4	136	79	0	5.2	416	12.8	38.5	92.6	16.4	5.6	85	6.7	4	220	20	16	17	203	65	46	137	15.1	0.9	5.5	9	0.063	0.0457575	0.8	14	22.5	3.75635	4.9	33.1	Right
193	1	57	152.3	102	67	0	4.8	425	13	39.3	92.5	19.6	5.9	83	7	4.3	140	22	22	25	227	47	81	118	14.4	0.64	6	9.5	0.004	-0.176091	0.65	11.6667	23.21	6.55921	11.8	32	Right
194	1	58	151.8	92	53	0	4.5	430	12.3	37.9	88.1	18.7	5.5	75	6.6	4.1	228	25	32	13	215	48	79	113	12.2	0.55	3.9	9.3	0.002	-0.176091	0.7	14.6667	23.75	4.75414	9.2	34	Right
196	0	77	162.6	114	75	400	6.6	524	15.8	47.2	90	16.7	5.8	102	6.9	4.4	175	13	14	20	228	97	57	155	21.6	0.84	5.2	9.3	0.002	0	0.9	11	23.45	2.87595	7.5	30.2	Right
197	1	60	147.8	108	66	240	4.8	414	12.6	38.1	92	21.4	5.4	79	7.8	4.6	162	19	14	18	259	78	72	166	13.9	0.68	5.3	10	0.016	0.0457575	0.54	15	21.53	5.70279	10.8	32	Right
198	1	89	144.1	137	57	0	5.6	310	9.7	29.7	95.9	27.4	5.7	87	8.1	3.5	412	26	18	30	192	97	48	121	21.9	0.77	5.2	8.8	0.018	0.39794	2.2	17.3333	21.65	2.64598	4.2	32.7	Right
199	1	66	148.6	190	114	0	4.9	437	13.2	40.7	93.2	24.4	5.8	79	7.2	4.4	194	19	15	19	257	96	50	184	16.9	0.77	6.2	9.6	0.119	0.221849	2.1	9.66667	23.79	5.5387	7.8	30.9	Right
201	1	61	163.5	116	71	0	4.5	413	13	39.6	95.8	21.6	6	90	7.7	4.5	159	18	18	22	279	88	56	188	13.3	0.7	4	9.6	0.03	0.0457575	0.6	14.3333	24.34	4.90625	5.9	31.8	Right
202	0	65	172.4	132	80	450	4.2	460	14.1	42.5	92.6	18.6	6.4	111	7	4.1	165	15	14	61	212	117	41	128	13.2	0.69	5.2	9	0.036	0.221849	0.8	16.6667	24.35	8.05408	8.2	34.4	Right
203	1	66	139.1	143	82	9	4.5	489	14.7	45.8	93.7	28.8	5.6	86	7.4	4.6	240	25	21	17	196	58	55	128	20.1	0.7	4.8	9.6	0.082	0.221849	0.7	19.3333	24.85	8.25176	9.5	34.8	Right
205	1	80	148.4	151	70	0	7	354	10.6	32.7	92.5	21.5	6	91	7.4	4.4	171	24	16	14	189	74	75	89	19.1	0.8	5.5	9.7	0.004	0.39794	0.8	13.3333	23.15	5.21766	3	34	Right
209	1	55	142.6	132	87	0	3.3	418	12.2	36.8	88.1	15.8	4.9	70	6.7	4.5	158	24	26	13	195	80	75	93	14.4	0.87	5.6	9.2	0.007	-0.0791812	0.7	14.3333	23.37	5.86931	5.3	33.5	Right
210	1	79	144.4	153	69	0	5.2	385	11.9	36.7	95.3	19.3	5.3	70	6.4	4	192	24	18	17	190	78	73	95	16.8	0.68	4.1	9.3	0.015	0	0.8	10.3333	22.22	5.377	5	31.6	Right
214	1	45	156.5	103	56	0	5.8	434	11.8	36.5	84.2	23.8	5.4	90	7.4	4.1	163	14	11	7	196	52	62	121	7.9	0.6	4.6	9.1	0.042	0	0.5	15.3333	24.96	8.6542	6.3	32.6	Right
215	1	60	148.8	133	83	0	6.7	475	13	40.3	84.8	25.9	5.9	71	7.6	4.1	371	29	26	33	223	91	57	145	15.8	0.7	6.3	9.6	0.317	-0.0791812	1.22	15	25	10.8103	6.7	31.5	Right
216	1	58	154.5	118	66	555	7.8	447	14.1	42.9	96	22.2	5.4	70	7.5	4.6	162	18	18	20	203	201	54	115	10.8	0.77	5.1	9.8	0.061	0.221849	0.69	12	25.31	4.31213	7.9	28.7	Right
217	1	57	158.4	104	66	0	7.2	470	13.8	42.2	89.8	25.8	5.9	86	8.1	4.5	212	16	18	16	363	168	53	263	14	0.63	5.2	9.3	0.04	-0.0791812	0.6	13.3333	24.47	5.86931	5.3	30.9	Right
219	0	57	162.4	184	118	720	5.7	487	14.2	43.8	89.8	19.2	5.9	89	7.5	4.1	229	19	18	58	231	128	38	164	16.2	1.04	7.4	9.3	0.245	0.30103	0.8	13	23.37	2.31897	11.3	30.7	Right
220	1	71	145.9	145	74	0	8.9	443	13.3	40.8	92	24.8	6	86	7.1	4.1	205	22	14	18	210	78	43	145	19.2	0.71	5.8	9.3	0.037	0.30103	0.8	13.6667	23.68	6.20947	9.6	31.8	Right
221	1	49	158.4	149	90	280	6.7	482	13.6	42.4	88	24.5	5.5	86	7.4	4.2	184	18	13	11	198	45	66	122	10.8	0.67	3.3	9	0.032	-0.0791812	0.6	17	23.99	5.21766	8.1	31	Right
222	1	57	160.2	154	101	0	6.6	445	13.9	42.7	95.8	26.9	5.6	94	7.4	4.7	302	17	15	27	181	53	56	109	15.8	0.66	4.8	9.9	0.018	0	0.8	14	22.96	11.2702	10.3	29.1	Right
224	1	57	156.9	121	69	0	4.1	428	12.7	39.1	91.4	35.1	5.7	85	8	4.7	128	24	27	45	244	61	71	154	11.9	0.76	5.9	10	0.078	-0.176091	0.77	12	23.42	7.85885	10.5	31.5	Right
225	1	43	158.8	131	88	200	9.2	420	13.6	40.7	96.8	31.4	6	91	7.1	4.2	174	21	33	56	269	398	34	143	7.8	0.74	5.2	9.4	1.519	0	0.5	13.6667	24.54	11.2702	7	33.6	Right
227	0	54	169.8	118	71	680	7.1	447	12.8	39.6	88.6	21.8	5.8	79	7.3	4.2	195	19	25	51	212	106	50	139	13.8	0.81	7.7	9.4	0.223	0.154902	0.8	10.6667	23.82	7.28753	7.6	31.8	Right
228	0	65	169.9	104	71	1000	4.5	514	16	48.8	95	23.1	5.6	89	7.4	4.4	229	23	39	28	220	83	36	168	10.3	1.01	4.8	9.4	0.008	0.221849	1	9.66667	24.06	5.86931	10.2	29.3	Right
229	1	60	153.2	98	62	0	7.6	501	11.6	37.7	75.1	9.3	5.6	87	7.7	4.6	215	16	13	10	223	144	39	131	22.9	0.95	5.6	9.5	0.014	-0.176091	0.8	12	23.34	2.99452	6.2	32.6	Right
230	0	68	162.4	90	52	900	8.1	395	12.5	38.2	96.7	16.6	5.9	104	7.6	4.6	176	32	35	31	144	76	55	64	29.2	1.55	9.4	9.1	0.13	0.30103	3.1	10	22.46	4.02943	5.6	33.1	Right
232	0	67	163.9	124	74	0	5.6	498	14.6	45	90.3	20.7	5.8	93	7.1	4.3	163	19	16	19	260	253	63	130	21.5	0.8	5	9.2	0.012	0	0.8	9.66667	24.44	3.23889	10.2	33.5	Right
233	0	57	173.4	121	69	560	5.8	498	15.1	45.6	91.6	29.3	5.7	105	7.8	4.6	226	25	25	67	238	97	47	158	20	0.78	7	9.8	0.082	-0.176091	0.8	11	23.96	6.0382	10	32.7	Right
235	1	71	147.4	130	71	1000	6.3	484	14.7	44.4	91.8	29.4	5.8	76	7	4.4	190	21	16	24	217	117	63	123	9.5	0.61	5.3	9.4	0.03	0.09691	2.7	9	21.57	2.53459	6.1	32.3	Right
236	1	40	171.5	123	58	50	5.3	422	11.1	35.2	83.4	33	5.5	88	7.3	4	180	18	17	17	184	68	58	103	5.4	0.49	4.2	9.5	0.005	0.221849	0.5	11	24.36	5.70279	13.2	31.2	Right
238	0	67	161.4	152	97	450	3.7	456	14.6	44.3	97.2	19.2	6	87	7.6	4.5	182	27	26	22	188	153	62	89	12	1.05	6.4	9.6	0.037	-0.176091	0.5	14	22.85	5.86931	10	30.8	Right
241	0	74	159	135	85	560	6.4	511	15.9	48.7	95.4	22.7	5.8	101	7.9	4.1	207	24	22	26	213	83	58	126	17.1	1.3	8	9.7	0.033	0.221849	1.1	14	22.44	4.75414	8.2	36.1	Right
242	1	73	154	159	84	0	4.6	403	12.1	36.6	90.7	21.9	5.5	84	7.7	4.3	225	36	26	21	221	63	74	126	12.3	0.71	4.4	9.5	0.026	0.154902	1	11.3333	23.46	4.02943	3.9	32.2	Right
244	1	67	147.6	157	73	0	4.7	461	13.5	41	88.8	19.9	6.2	91	7.5	4.3	368	34	31	20	161	217	35	66	16.3	0.7	3.7	9.2	0.07	0.154902	1	17	23.88	8.05408	11.6	31.3	Right
246	1	81	138.7	137	61	0	4.6	408	12.9	39.6	97	21.8	5.6	70	7.4	4.2	298	21	14	25	182	53	56	106	19.4	0.63	4.8	9.6	0.305	0.154902	1	10.6667	22.4	4.75414	16.4	36.2	Right
247	1	63	154.9	146	68	0	7.3	400	11.8	36.1	90.2	28.8	5.3	106	7.5	4.2	189	16	11	13	176	68	54	103	9.6	0.64	4.3	9.4	0.149	0.0457575	0.8	15	22.92	4.31213	9	32	Right
249	0	69	163.2	107	75	400	7	507	14.7	45.4	89.5	16.1	5.7	111	7.8	4.8	177	26	31	56	237	159	69	140	21	1.17	9.2	10	0.049	-0.176091	0.9	17	24.41	4.1696	10.4	33.3	Right
251	0	72	155.7	166	101	0	4.5	464	14.4	43.4	93.7	16.1	5.6	91	7	4.4	171	19	14	16	202	104	54	121	10.9	0.87	5.1	9.6	0.013	0.09691	1.16	16.6667	22.18	3.49284	6.6	29.7	Right
253	0	60	173	136	78	800	12.1	476	14.5	44.7	93.9	25.1	5.7	100	7.1	4.2	133	18	21	45	174	147	36	102	10.4	0.89	7.2	9.7	0.166	0	0.8	15	24.71	5.21766	14	34.4	Right
254	0	65	165	146	99	260	5.7	494	15.8	47.7	96.4	22.3	5.5	85	7.5	4.5	211	53	87	79	258	225	41	174	16.4	0.81	7.5	9.4	0.088	0.221849	1	11	23.3	7.28753	8.2	30.7	Right
256	1	65	149.6	125	71	0	5	421	12.6	38.7	92.1	23.4	5.8	91	7.4	4.4	291	18	20	57	205	118	58	113	12	0.49	4.9	9.6	0.095	0.30103	0.77	12.6667	23.78	9.06627	12.3	30.8	Right
257	0	67	163.9	135	82	80	5	512	15	46.1	90.1	21.3	5.6	83	7.5	4.4	217	19	19	23	205	210	54	105	15.6	0.87	6.4	9.6	0.012	-0.0791812	1	11	23.06	4.1696	9.5	30.6	Right
258	1	50	151.3	142	88	0	4.1	449	12.1	37.2	82.9	26.2	5.5	86	7.7	4.2	162	16	12	11	265	54	62	188	12.7	0.63	3.9	9.5	0.011	-0.176091	0.8	13.6667	23.8	5.21766	8.9	32.2	Right
259	0	55	174.9	128	66	0	5.6	473	13.5	40.8	86.4	18.8	5.4	90	7.7	4.3	283	20	16	11	196	67	58	123	17	0.89	4.1	9.1	0.004	-0.0791812	1	13.3333	24.09	5.21766	6	33.2	Right
262	1	59	156.8	145	65	0	4	437	13.4	41.4	94.6	17.4	5.6	76	7.4	4	147	28	23	33	216	72	84	110	14.2	0.64	4.6	9	0.02	0.69897	0.9	16.3	23.02	3.89169	7.9	28.8	Right
263	1	65	150.1	124	76	0	6.4	429	12.9	39.5	92	19.8	5.8	84	7.2	4.1	308	31	31	81	216	76	56	139	12.7	0.73	5.2	9.3	0.037	0	0.8	12	23.84	3.23889	9.3	31.8	Right
265	0	82	161	151	81	0	5.6	431	15	45.3	105.1	20.4	6.4	110	7.5	4.5	293	31	41	22	195	105	43	124	19.5	0.77	7.2	9.5	0.016	0	1.4	12.6667	23.73	3.49284	10.7	33	Right
266	0	77	168.4	159	94	1350	6.3	443	13.4	40.3	91	20.6	7.6	127	7.9	4.3	229	26	32	26	250	115	47	171	13.5	0.77	5	9.7	0.139	0	2	14.3333	22.27	3.23889	7.3	33.9	Right
267	1	61	142.1	129	74	0	6.5	432	12.6	37.8	87.5	22.5	5.7	75	7.4	4.4	256	27	18	41	207	187	44	108	15	0.54	4	9.7	0.017	0.09691	1.48	9.66667	22.43	4.60442	10.5	30.6	Right
268	1	55	155	138	93	600	5.2	416	12.6	38.8	93.4	27.3	5.4	95	7	4.1	116	17	13	14	175	40	71	78	12.8	0.58	2.8	9.1	0.053	0.0457575	0.6	16.3333	25.01	3.49284	14.3	30.9	Right
269	1	70	148.4	111	90	0	5.1	494	14.9	45.9	93	28.9	5.6	104	7.7	4.7	212	24	17	22	257	80	87	146	15	0.56	4	9.7	0.008	-0.0791812	1.6	16.6667	23.77	8.85907	11.4	34.1	Right
273	1	56	152.9	132	74	0	4.6	458	13	39.4	86	20.1	5.8	85	7.4	4.5	136	23	25	11	220	88	59	141	15.4	0.58	4.1	9.5	0.027	-0.176091	0.46	13.3	23.8	5.06076	5.2	31.2	Right
274	1	67	145.3	96	55	450	7.2	460	14.5	43.5	94.5	21.5	5.7	80	7.4	4.2	267	31	26	39	299	106	83	168	10.8	0.56	5.1	9.5	0.036	0.39794	1.84	12.7	23.81	6.0382	6.8	32.3	Right
275	0	62	181.9	139	94	117	5.3	402	14.2	43.2	107.4	20.8	5	90	7.1	4.4	232	19	16	103	166	82	52	97	18.7	0.86	6	9.1	0.017	-0.0791812	1.4	10.7	24.84	8.25176	16.8	32.9	Right
278	0	70	162.5	178	86	1260	4.5	524	14.9	47	89.8	19.5	6	109	7.4	4.7	228	21	16	27	169	99	51	99	17.3	0.86	9.2	10	0.032	-0.0791812	0.8	13	24	8.6542	8.9	33.4	Right
280	1	65	155.4	121	67	1400	6.7	419	12.8	39	93.2	24.4	7.1	94	6.8	4	250	12	10	10	158	58	50	88	13	0.52	4.9	9.1	0.037	0.69897	1.36	16.7	23.67	4.45706	5.4	33.1	Right
286	1	56	160	122	75	0	7.4	466	13.9	42.7	91.6	24.4	5.4	75	7.5	4.3	186	19	16	12	246	85	90	138	9.9	0.56	3.7	9.3	0.018	-0.176091	0.8	13	23.81	3.23889	14	34.7	Right
288	0	56	169.1	155	108	750	5.1	464	15.4	45.3	97.6	21.1	5.1	96	7.7	4.5	156	26	31	54	258	137	80	152	15.2	0.85	6.5	9	0.023	0.09691	0.7	14.3	23.08	6.55921	13.2	32.3	Right
289	1	71	148.3	137	70	0	4.3	449	13.9	42	93.7	14.6	6.1	100	7.2	4.6	298	33	41	34	223	145	56	130	14.9	0.55	5.1	9.2	0.057	0	0.8	14.7	22.91	5.21766	10	34.6	Right
292	1	67	155.4	129	63	270	5.3	425	13	39.5	93	17.1	5.8	76	6.7	4	243	17	9	7	243	81	72	147	17.9	0.52	5	9	0.021	0.0457575	0.8	11.3	22.01	6.20947	10.2	30.1	Right
293	1	69	148.3	122	69	0	6.8	464	13.8	43	92.8	24.2	5.9	81	7.8	4.3	316	27	26	17	191	85	47	126	10.6	0.6	5.3	9.4	0.109	0.09691	0.8	13.7	23.52	3.6234	11.8	34.6	Right
294	1	68	143.5	124	68	0	5.9	428	13.8	41.6	97.2	22.5	5.7	84	7.4	4.4	231	28	19	27	244	78	76	148	13.4	0.74	5.4	9.7	0.031	0.69897	0.7	16.7	22.92	2.53459	12	30.2	Right
298	0	72	157.4	118	81	900	5.9	457	13.7	42.2	92.3	21.5	5.6	91	7.4	4.4	218	27	28	17	175	293	35	92	13.3	0.72	6	9.4	0.041	0	0.9	9.7	23.67	2.99452	6.3	31.6	Right
299	1	66	150.4	92	50	0	5.7	424	13.5	41.2	97.1	14.6	5.5	82	6.8	4.3	323	21	20	25	219	48	79	104	15.6	0.71	5.4	9.1	0.011	-0.0791812	2.54	11.7	22.73	6.91858	13.9	31.4	Right
302	1	67	157.8	143	72	0	5.2	487	13.7	42.9	88.1	16.9	5.7	80	7.3	4.5	183	20	14	27	208	43	98	78	13.9	0.69	3.5	10.1	0.003	0	0.5	15.7	24.03	3.49284	7.7	31.7	Right
303	0	66	179	137	78	5	4.8	431	12.9	39.3	91.3	23.2	5.5	81	7.3	4.5	152	21	23	18	162	34	58	94	18.9	0.69	6.4	8.9	0.071	0.09691	1	11.7	24.81	5.70279	6.8	31.5	Right
304	0	75	155.8	166	87	2000	5.8	441	13.8	41.6	94.2	22.1	5.6	80	6.9	3.9	101	25	29	28	203	112	67	111	18.3	0.82	7.7	9.2	0.022	0	2.9	14	23.01	3.75635	8.2	32	Right
305	1	41	160.4	104	58	0	4.5	418	12.8	38.8	92.8	14.3	5.2	71	7.1	4.5	113	17	16	20	155	35	83	54	9.2	0.7	4	9	0.003	-0.176091	0.46	14.7	25.09	12.9556	8.7	31.4	Right
306	1	70	158.9	141	82	0	4.1	413	12.4	37.6	90.9	19.1	5.7	87	7.3	4.4	174	15	9	13	225	47	90	107	11.2	0.65	3.8	9.4	0.003	0.154902	0.7	19	24.69	5.86931	7.2	34	Right
307	1	65	153.3	121	70	0	4.9	439	12.8	38.7	88.1	24	5.9	76	8.3	4.2	247	31	34	21	219	84	60	129	17.3	0.66	5.4	9.7	0.087	-0.0791812	0.6	12.7	25.53	4.31213	8.1	34.8	Right
309	0	61	164.7	112	76	300	4.3	488	14.8	45.2	92.6	14.4	5.8	72	7.4	4.3	325	23	34	41	207	82	55	135	14.9	0.95	6.9	9.3	0.041	0	0.7	13.3	26.46	8.45178	7.8	29.7	Right
310	1	55	158.4	109	66	0	5.4	414	13	39.8	96.1	22	5.8	93	7.4	4.4	201	20	23	44	329	76	86	206	16.1	0.57	5.3	9.7	0.009	0	0.5	10.7	22.74	4.45706	14.9	30.3	Right
311	0	72	164.2	128	78	500	8.8	476	14.2	43.6	91.7	28.9	6.5	111	7.1	3.6	418	18	17	34	148	60	39	96	11.8	0.77	5.9	9	1.572	0	0.9	13	27.33	9.27588	6.8	36	Right
312	0	73	164.6	148	99	2400	5.6	442	13.6	42.4	95.9	21	6	86	7.6	4.3	237	23	26	32	234	158	69	131	13.8	0.85	6.5	9.6	0.101	0.221849	0.8	16	23.81	4.1696	8.9	32.4	Right
313	0	72	162	150	84	800	5	446	14.9	45.3	101.6	14.2	6.4	97	7.5	4.4	210	24	28	55	201	86	66	113	14.1	0.85	5.8	9.1	0.024	-0.0791812	0.7	15.3	24.22	6.20947	10.9	32	Right
314	1	68	149.9	135	82	360	6.8	412	12.7	39.6	96.1	23.1	5.4	82	7.1	4.2	169	21	17	21	181	78	63	94	14.2	0.51	3.2	9	0.021	0.30103	1.5	16	23.6	6.73772	7.5	32.5	Right
315	1	57	154.9	111	73	0	7.1	424	12.3	37.6	88.7	27.7	5.6	81	7.3	4.2	167	18	14	19	205	127	47	118	12.1	0.66	4.9	9.1	0.004	-0.0791812	1.21	10.3	22.47	4.02943	8.5	32.2	Right
316	0	47	165.1	108	70	1020	5.6	461	14	42.7	92.6	22.3	5.1	88	7.1	4.4	154	20	26	67	194	108	50	115	15.9	0.68	5.5	9.9	0.039	-0.176091	0.6	10	26.2	8.45178	7.8	28.6	Right
318	1	62	151.1	108	59	250	4.2	372	11.7	34.1	91.8	15.1	4	92	7.3	4.7	213	18	13	13	187	62	52	111	12.1	0.64	4	9	0.022	0.09691	0.6	16.5	25.32	8.85907	11.9	32.7	Right
319	1	40	159.6	99	62	160	5.8	442	12.6	39.1	88.3	22.8	5.3	79	8.1	4.2	174	20	15	9	201	63	54	129	13.6	0.58	4.5	9	0.042	-0.0791812	0.46	13	22.92	4.31213	12.2	30.5	Right
321	0	73	161.4	138	72	0	4.6	495	14.9	45.4	91.7	18.7	5.5	91	7.5	4.3	200	27	21	30	194	173	45	122	19.1	1.05	5.8	9.2	0.003	0.09691	1.7	10.5	22.97	5.5387	9	30.7	Right
322	1	71	151.7	144	88	0	5.3	450	13.4	41.2	91.6	15.9	6.2	94	7	4.4	273	21	30	16	200	59	59	124	12.3	0.58	5.3	9.3	0.017	0.09691	0.7	13	23.4	2.99452	10.1	31.1	Right
323	1	63	159.3	119	71	0	5.7	424	13	40	94.3	27.4	5.3	83	7	4.3	137	25	27	13	219	138	51	138	11.4	0.67	3.9	9.3	0.027	0.09691	0.6	14	24.98	6.20947	9.9	32.8	Right
324	0	65	167.3	119	70	1080	6.3	469	13.9	42.2	90.1	18.6	6.4	112	7.6	4.4	242	23	28	46	175	175	46	97	26.3	1.15	6.4	9.6	0.04	0.522879	0.8	10.5	24.24	2.99452	6.2	29.9	Right
325	0	66	157.9	138	71	1050	7	390	12.5	36.9	94.7	21.4	5.9	102	7.7	4.4	78	15	13	68	198	94	59	111	15.1	0.62	3.9	9.4	0.03	-0.0791812	0.5	15.7	23.48	6.91858	7.7	33.6	Right
327	1	56	156.5	101	68	0	6.7	462	13.5	41.8	90.5	20.9	5.6	83	7.5	4.4	152	28	23	44	178	43	53	107	17.6	0.72	5.2	9.4	0.003	-0.0791812	0.9	12	22.27	7.10183	8	30.9	Right
328	1	67	150	119	67	750	5	451	14	42.5	94.3	20.6	5.8	84	7.4	4.3	226	22	14	28	264	155	57	165	14.6	0.7	4.8	9.4	0.109	0	1.53	16.5	21.23	3.89169	13.7	34.1	Right
329	0	68	156.4	166	90	0	4.2	443	13.6	41.7	94.1	20.1	5.8	91	7.5	4.4	149	17	15	17	284	149	58	186	9.7	0.61	4.9	9.6	0.145	0.154902	1	12.5	22.59	2.42557	7.7	31.6	Right
330	0	61	160	161	106	410	7	387	14.5	43	111	25	5.4	81	6.8	3.9	409	63	60	474	218	475	52	86	11.3	0.76	7.6	9	0.029	-0.0791812	2.5	15.5	22.87	4.45706	14.4	30.5	Right
332	1	77	148.7	154	71	0	4.4	430	13.3	41.6	96.7	13.3	5.4	82	7.2	4	273	25	22	14	231	113	50	147	16	0.57	4.4	9.1	0.071	0.522879	0.84	14.5	22.35	7.28753	7.5	31.4	Right
333	1	58	157	115	72	330	7.8	441	11.7	36.9	83.8	24.7	6.1	85	6.9	4.1	226	12	12	12	240	157	43	168	7.1	0.59	4.1	9.2	0.012	0.0457575	0.5	12.5	22.99	5.5387	16.6	29.7	Right
334	1	69	151.9	129	80	0	3.9	375	11.4	35.2	93.7	15.2	5.7	74	7.4	3.9	196	24	14	17	253	73	60	165	15.3	0.62	4	9.2	0.017	0.221849	0.92	10	23.12	7.28753	8.3	31.3	Right
335	0	72	161.4	116	72	0	6.2	455	14	42.7	93.8	22.4	5.9	95	7.8	4.6	268	25	30	15	171	233	36	72	14.6	1.22	5.7	9.6	0.046	0.221849	0.8	20.7	22.73	4.60442	9	31.9	Right
336	1	58	142.1	121	63	0	5.5	412	11.9	36.3	88	23.9	6.4	86	7.5	4.4	256	24	22	15	189	40	78	85	15	0.49	3.2	9.3	0.022	-0.176091	0.6	12	23.72	4.75414	13.7	32.3	Right
338	0	65	171.9	125	82	170	6.3	425	14	42.4	99.7	24.9	6	126	7.5	4.7	249	26	20	38	219	72	52	132	13.9	0.72	4.7	9.7	0.022	-0.0791812	0.6	11.5	23.06	5.21766	17.7	34.3	Right
341	1	70	146.4	122	70	0	7.8	401	12	37	92.5	30.8	5.8	85	7.8	4.3	158	29	34	21	192	104	65	94	17	0.63	5.2	9.4	0.139	0.0457575	1.34	11.5	20.72	4.31213	7	31.5	Right
344	1	61	155	142	67	250	6.2	455	14.4	43.5	95.6	22.3	5.6	80	6.6	4.1	315	15	13	25	235	70	80	133	13.8	0.5	5	9.1	0.031	-0.0791812	1	16.5	22.74	3.75635	14.9	33.7	Right
346	0	56	171.8	153	89	0	5.7	471	14.9	44.7	94.9	21.4	6.2	156	7.5	4.4	235	20	23	37	206	161	53	117	9.7	0.74	4.6	9.5	0.018	0.0457575	0.7	19.5	25.89	12.4621	10.4	33.3	Right
348	0	64	160.4	115	78	900	5.3	478	14.8	45.4	95	19.5	5.9	87	7.1	4.5	194	17	22	21	223	147	45	155	18.9	0.83	7	9.3	0.046	-0.176091	0.7	15	23.67	3.23889	17.3	34.6	Right
349	1	61	157.8	104	51	0	3.7	407	12.9	39.7	97.6	24.5	5.5	86	7.1	4.4	144	19	12	20	229	76	56	152	14.5	0.6	3.1	9.3	0.006	0.154902	0.8	13	22.56	5.86931	13.1	30.8	Right
350	1	72	141.3	113	66	0	6.9	480	14.3	43.6	90.7	19.9	6.3	88	7.4	4.5	222	31	36	16	186	122	53	116	12.8	0.61	6.4	9.2	0.015	0	0.8	14.5	24.97	6.55921	9.9	32.2	Right
351	0	68	157.3	144	86	860	6.5	449	13.6	41.8	93.1	21.1	6.1	97	7.3	4	206	20	13	39	183	55	61	97	14.4	0.74	5.7	9.5	0.312	-0.176091	1.45	16.5	24.37	8.25176	8.9	32.2	Right
353	0	45	163.7	130	75	1080	10	493	14.6	44.8	90.9	25.7	5.7	83	7.3	4.7	174	21	20	11	243	128	55	166	11.8	0.7	5.4	9.7	0.011	0.0457575	0.8	12	24.11	5.21766	9.8	31.5	Right
354	1	61	146.9	86	51	0	4.9	456	13.2	40.2	88.2	19.3	5.6	87	6.8	4.2	180	19	16	15	255	69	76	160	14.4	0.68	4.7	9.3	0.054	0.39794	1	12.5	22.87	3.75635	10.7	31.3	Right
356	0	54	174.8	106	72	40	4.6	493	15.2	46.3	93.9	22.5	5.3	85	6.6	4.2	172	18	18	22	233	49	68	138	13.8	0.9	5.5	9.3	0.007	-0.0791812	0.54	10	24.34	5.5387	6.1	31.6	Right
357	1	54	151.2	107	59	0	6.8	374	11.4	35.2	94.1	28.2	5.6	74	7.4	4.3	170	20	16	56	268	63	89	156	14.7	0.81	4.7	9.4	0.251	-0.176091	0.6	17.5	23.04	4.02943	11.1	30.8	Right
359	1	44	153.5	95	52	0	6.4	461	14.1	43.3	93.8	24	5.3	74	7.1	4.3	196	13	10	13	222	40	79	132	10.1	0.54	3.2	9	0.006	-0.0791812	0.6	10.5	24.92	3.75635	15.4	29.5	Right
361	0	65	151.2	136	74	800	8.5	444	14.4	43.8	98.7	25.9	6.5	82	7.2	4.2	194	17	13	47	212	145	42	129	19.5	0.87	6.2	9.2	0.129	-0.0791812	1.7	15	24.78	5.5387	9.1	33.6	Right
362	1	69	146.9	150	84	0	4.5	384	12.8	38	98.8	21.3	5.5	94	7.4	4.5	181	23	16	21	320	57	98	191	10.1	0.62	5.4	9.5	0.006	-0.0791812	2.3	12	22.57	5.5387	12.1	32.6	Right
364	1	63	153.6	121	62	700	6.7	475	13.8	43.1	90.6	20.4	5.2	80	7	4.1	237	22	16	69	235	46	82	132	20.1	0.75	5.2	9.2	0.049	0	0.6	12	22.94	6.0382	7.3	30.9	Right
368	1	44	159	111	60	0	5.3	417	12.1	36.9	88.6	18.3	5.3	77	7.8	4.9	146	19	15	14	304	40	92	180	12.6	0.63	3.9	9.4	0.008	-0.176091	0.6	14.7	24.64	3.89169	11.9	33.6	Right
369	1	67	162.1	149	74	1170	5.7	461	13.4	41.8	90.8	26	5.4	89	7.2	4.4	171	20	14	22	183	54	91	66	9	0.55	3.8	9.2	0.011	0.221849	0.7	15.7	23.29	8.05408	9.8	32	Right
370	1	60	149.2	143	73	18	5.7	383	12.4	37.9	99	19	5.2	85	7.3	4.4	147	17	17	15	250	44	93	136	13.9	0.65	5.1	9.7	0.013	-0.176091	0.9	15.3	22.26	4.02943	10.9	31.8	Right
371	0	60	163	108	71	360	4.4	491	14.9	46.2	94.1	20.1	5.3	77	6.8	4.1	205	30	27	29	183	57	53	118	12.4	0.81	4.4	9	0.019	0.09691	0.77	14.3	23.02	2.87595	8.2	29.8	Right
374	0	59	161.7	113	73	20	5.7	453	14.3	42.2	93.3	16.3	5.4	88	7.7	4.6	212	43	35	34	224	221	63	119	18.5	0.9	7	9.4	0.053	-0.176091	1.2	11.7	24.58	4.60442	7.9	31.6	Right
375	1	52	148.5	144	94	0	5	424	13	39	92.1	19.7	5.5	83	7.7	4.5	240	23	32	19	287	188	61	198	11.1	0.58	4.9	9.7	0.05	-0.0791812	0.7	12.7	24.39	5.70279	6.8	30.1	Right
376	1	53	143.9	154	95	0	5.4	459	13.4	41.5	90.4	22.3	5.4	115	7.6	4.4	307	24	21	23	280	72	93	173	9.2	0.75	5.2	9.5	0.008	-0.176091	0.5	16.3	22.53	6.0382	7.5	30.1	Right
377	0	55	162.4	125	77	0	5.5	503	14.8	45.9	91.3	26.1	5.6	77	7.9	4.8	240	44	91	433	260	148	63	164	16.3	0.87	7.6	10	0.038	-0.0791812	0.6	17	25	6.91858	5.6	36.3	Right
379	1	67	151	148	80	0	3.7	411	12.9	40	97.3	24.3	5.6	78	7.4	4.5	254	22	23	25	150	65	58	71	22.9	0.56	4.5	9.9	0.007	0.30103	0.8	14	26.86	4.75414	8.2	34.8	Right
381	0	67	169.2	120	72	705	6.6	410	13.9	42.6	103.9	18.9	5.6	83	7.1	4	288	35	22	25	195	48	83	88	10.6	0.83	6.4	9.2	0.092	0.0457575	0.7	12	25.07	3.6234	5.3	30.6	Right
382	0	59	167.8	130	69	500	5.9	458	14.1	42.7	93.4	22.7	6.1	90	7.5	4.5	242	24	23	39	254	143	45	180	16.8	1.02	9	9.7	0.172	0.522879	0.98	15.7	24.27	6.55921	8.3	33	Right
383	1	54	159.9	138	84	0	6.8	456	13.3	40.3	88.5	20	6.3	87	7.5	4.5	372	43	72	57	248	183	53	161	14	0.75	6.7	9.5	0.14	-0.176091	0.6	13	24.37	5.70279	9.7	31.8	Right
385	0	77	163.9	162	86	200	8.1	445	14	42	94.4	24	5.7	86	7	4	236	20	19	151	177	154	50	91	12.3	0.83	7.2	8.9	0.077	0.522879	1.2	15.3	23.3	7.28753	4.8	33.5	Right
386	1	75	151.5	178	84	329	4.5	366	11.3	34.2	93.3	22.3	5.6	89	6.6	4.3	143	16	8	13	180	63	56	94	18.4	0.56	3.7	9.2	0.035	0.09691	2.2	9.3	21.7	6.20947	13.6	33.1	Right
388	0	59	156.2	125	74	702	9	552	15.5	47.9	86.9	17.9	5.6	99	7.4	4.4	248	16	18	33	234	329	39	118	14.7	0.76	7.5	9.6	0.151	-0.0791812	0.7	15.7	24.65	6.55921	10.7	32.4	Right
390	0	68	163.5	135	77	1260	5.4	428	13	40.4	94.3	22.4	5.6	85	7.3	4.5	162	19	21	21	186	60	65	88	17.1	0.81	3.5	9.3	0.012	0.39794	0.8	12.7	23.77	6.20947	9	27.8	Right
391	1	61	146.4	133	75	0	4.6	413	13.4	40.4	97.8	20.9	5.4	92	7.7	4.5	224	24	18	13	263	96	84	149	10.9	0.67	3.3	9.5	0.008	-0.0791812	1.2	15.3	23.3	6.73772	12.8	30.6	Right
395	1	44	164.5	112	62	0	5.4	407	7.8	26.2	64.3	26.9	5.1	79	7.2	4.2	126	17	11	13	202	58	71	113	9.3	0.56	4.3	9	0.008	0.154902	0.5	16	27.25	6.55921	9.5	34.6	Right
396	1	74	145.3	143	67	0	5.1	390	12	36.1	92.5	21.5	5.5	71	7.1	4.4	123	29	24	31	227	45	87	111	21.9	0.74	5.2	9.6	0.008	0.09691	0.9	17	24.68	4.02943	7.3	31.3	Right
397	0	46	169.8	140	87	460	6.5	466	14.4	43.5	93.4	23.1	6	89	7.5	4.5	180	26	42	114	281	293	57	174	14	0.78	8.3	9.3	0.135	-0.0791812	0.6	18.7	25.99	6.55921	14.3	31.9	Right
398	1	75	145	155	77	0	5.5	412	11.1	34.6	84	22.5	5.4	90	7	4	326	15	11	21	214	42	62	135	8	0.58	2.8	8.8	0.013	0.154902	0.62	12	21.26	4.02943	5.3	33.6	Right
399	0	65	169.9	103	61	1200	5.7	444	13.7	41.9	94.5	26.8	5.6	86	7.1	4.4	177	24	20	22	160	95	50	85	20	1.01	5.9	9.6	0.603	-0.0791812	0.77	11	24.39	2.75977	1.8	35.6	Right
400	1	59	148.5	143	94	0	8.2	449	14	42.3	94.4	31.4	5.5	83	8	4.8	250	24	20	21	310	173	81	179	11.4	0.69	5.4	9.8	0.013	0.154902	0.69	14	24.2	5.86931	12.1	31.2	Right
401	1	62	154.6	150	83	0	6.1	416	13	40.4	97.1	17.7	5.4	90	7.8	4.5	187	21	26	90	167	56	53	93	18.2	0.64	5.6	9.4	0.109	0.0457575	0.54	13.7	23.45	8.45178	7.8	32.7	Right
402	1	60	146.7	134	85	0	5.6	448	12.6	39.7	88.5	31.5	5.6	78	7.2	3.5	394	35	24	43	185	66	61	101	14.2	0.51	3.9	8.8	0.039	0.39794	1.6	13	22.21	7.85885	17.4	31.4	Right
403	0	63	170.4	139	85	340	3.7	414	12.8	39.7	95.9	15.4	5.5	84	6.8	4.1	157	25	26	31	192	64	66	108	19.4	0.81	4.8	9	0.008	0.0457575	0.8	10	24.24	3.6234	8.8	32	Right
404	0	86	163.9	156	80	0	7	402	12.1	37	92	17.1	5.7	82	7.2	3.9	238	27	20	32	200	57	67	113	26.8	1.19	7.6	9.2	0.044	0.221849	2.6	10.7	23.09	5.377	12.1	34.3	Right
406	1	60	156.9	156	103	375	9.3	423	12.5	38.5	91	25	5.8	84	7.2	4.5	229	25	22	21	200	73	59	109	9.1	0.62	4.4	9.3	0.018	0	0.5	14.3	22.92	5.5387	11.3	31.1	Right
407	0	61	170	106	68	800	8.8	476	14.3	44.3	93.2	21.9	5.3	73	7.5	4.1	443	14	13	19	179	97	49	108	11.3	0.89	7.2	9.3	0.486	0.09691	0.7	12.3	24.52	2.87595	8.1	33.8	Right
408	1	51	161	158	71	60	4.7	388	10.7	33	85.1	21.2	5.3	79	7.7	4.5	139	18	14	14	179	59	50	114	8.4	0.7	3.7	9.4	0.011	-0.176091	0.8	10	23.88	6.91858	10.2	30.2	Right
410	1	59	148.1	148	97	360	7.9	452	13.5	40.9	90.4	22.3	8.2	143	7.8	4.7	257	23	29	148	263	179	68	161	17.5	0.51	4.3	9.7	0.042	0.154902	0.7	17	22.37	5.21766	10.8	30.8	Right
411	1	67	152.9	142	74	0	6.2	433	12.8	39.2	90.6	21.2	5.7	80	7.6	4.2	153	22	22	31	197	171	56	98	13.7	0.56	5.8	9.3	0.07	0	1	11.3	24.11	9.27588	8.3	35.3	Right
412	0	66	171	113	64	0	6.8	437	13.6	41.5	95	12.9	5.9	78	6.9	4.4	107	25	22	22	147	68	55	71	15.5	0.86	6.7	9.4	0.023	0.09691	0.7	13.3	26.9	12.2189	7.1	33.6	Right
413	1	41	160.8	124	67	0	7.6	417	11.9	36.4	87.5	24	5.4	71	7	4.3	94	16	10	9	234	53	62	152	13	0.7	3.8	9.4	0.021	0.0457575	0.57	15.7	26.48	8.05408	9.4	30.7	Right
415	0	51	167.3	99	61	600	7.5	472	14.7	44.3	93.9	27.2	8.2	101	7.5	4.9	196	20	31	52	282	154	51	199	14	0.84	5.1	9.6	0.072	-0.176091	0.8	15.7	23.05	4.45706	8.8	32.7	Right
416	0	44	172	126	72	480	9.6	530	16	48.9	92.3	20.2	5.5	81	7.6	4.9	174	23	20	38	221	179	39	158	12.1	0.87	6.5	9.5	0.156	-0.176091	0.77	17	24.15	5.21766	6.1	33	Right
417	1	45	147.6	155	95	0	13.2	464	12	37.9	81.8	38	5.6	78	8	4.1	179	20	22	16	213	88	54	145	11.6	0.71	5.9	9.4	0.179	0.0457575	0.6	16.3	25.37	6.73772	8.9	30.9	Right
418	0	49	165.7	117	64	0	5.4	456	13.9	42.8	93.7	21.6	5.3	76	7.3	4.4	181	22	27	29	213	72	62	127	10.5	0.81	4.5	9.7	0.039	-0.176091	0.5	12.3	22.62	4.60442	8.9	30	Right
419	1	69	151.2	153	81	0	3.5	360	10.5	32.3	89.9	18.9	7.4	61	8	4.1	229	19	12	11	166	72	56	83	15.4	0.89	3.4	9.6	0.038	-0.0791812	0.9	11.7	22.19	3.89169	8.4	29.8	Right
420	0	75	166.7	129	79	1225	5.1	427	13.2	40.8	95.7	20.9	5.6	91	7.3	4.3	267	21	18	16	216	140	50	126	14.6	0.76	6.1	9.1	0.076	0.30103	0.8	9.3	22.83	3.23889	13.3	31.5	Right
422	0	81	163	136	86	0	7.3	406	12.6	38.1	93.9	16.7	5.8	90	7.2	3.9	190	20	19	19	202	111	41	122	22.6	0.83	5.3	9.1	0.104	0.221849	0.5	9.7	23.98	2.21477	11.8	34.1	Right
424	0	62	164.6	153	92	690	7.6	499	15.9	47.6	95.4	35	5.6	83	8.2	4.8	207	42	76	59	202	142	35	137	8	0.68	5.8	9.8	0.031	0	0.8	11.3	24.27	8.85907	7.3	31.1	Right
426	1	53	155.1	169	116	990	10.4	480	14.3	43.6	90.8	30.1	5.8	97	7.6	4.4	197	15	19	44	315	171	63	218	9	0.59	5.5	9.8	0.406	0	0.6	15.3	23.39	4.02943	14.5	31.8	Right
427	0	62	157.9	129	79	0	8.3	502	14.4	43.7	87.1	28.8	5.4	77	7.6	4.6	238	16	10	14	213	126	41	143	18.7	0.96	5.9	9.3	0.024	-0.176091	1.9	8.3	22.3	5.21766	8.6	31.3	Right
428	1	61	159.3	104	55	0	8.6	489	14	43.1	88.1	22.6	5.4	78	7	4.1	354	16	11	13	277	87	74	172	16	0.63	4.6	9.4	0.186	-0.0791812	0.6	12.3	24.65	8.45178	12.1	33.2	Right
429	0	84	145	181	113	0	6.2	422	13.7	42.1	99.9	14.8	5.4	93	7.7	4.4	214	32	22	17	192	85	57	119	19.4	1.04	5.6	9.2	0.034	0.30103	0.8	13	23.48	5.70279	2.7	36.6	Right
430	1	54	152.6	164	96	0	6	453	13.4	41.2	90.9	18	5.8	86	7.8	4.4	200	18	18	42	249	170	48	169	13.2	0.72	6.8	9.4	0.054	-0.176091	0.54	14.3	23.51	3.75635	9.8	29.6	Right
432	1	55	151	122	77	0	3.6	423	12.6	39	92	20.6	5.7	88	7.6	4.3	294	20	17	16	254	54	62	172	13.6	0.7	3.1	9.5	0.012	0.221849	0.62	13.3	23.5	7.66602	9.8	31.8	Right
434	0	44	177.3	135	87	10	5.3	413	13.7	41.2	99.7	28.5	4.9	76	7.6	4.6	227	20	11	15	196	46	79	93	14	0.99	5.7	9.7	0.013	-0.176091	0.6	15	24.11	8.25176	13.3	30	Right
436	0	65	167.7	131	69	400	3.9	452	14	42.2	93.3	14.2	6.4	128	7	4.4	116	24	25	47	232	63	64	136	14.2	0.71	6.4	9.5	0.013	-0.0791812	0.8	11	22.93	3.89169	10.7	30.2	Right
439	1	63	146.6	91	51	0	4	442	13.6	42.2	95.5	13	6.4	83	7.2	4.2	232	21	24	30	208	85	89	91	17.6	0.49	4.4	9.2	0.008	0.0457575	0.8	12	22.83	4.02943	11.7	31.7	Right
440	0	64	166.4	135	84	240	4.2	421	14.5	44.1	104.7	18.2	5.5	101	6.6	4.1	165	19	13	24	231	78	80	117	16.7	0.75	3	9	0.011	-0.0791812	0.8	11.7	23.16	4.90625	9.6	30.9	Right
441	1	65	159.9	128	78	800	4.8	474	13.9	41.5	87.6	15	5.6	80	7.1	4.5	254	22	23	12	212	57	63	127	12.8	0.7	4.9	9.2	0.015	0.221849	1.6	13.3	23.46	6.55921	15.8	31.7	Right
442	1	62	147	123	71	0	3.9	442	13.8	41.9	94.8	23.9	5.8	82	7.5	4.4	176	20	20	13	217	108	71	112	11.2	0.62	4.8	9.2	0.017	0	0.61	16	23.92	6.0382	19.7	34.6	Right
443	1	82	153.4	129	56	0	4.4	381	11.5	35.7	93.9	17.7	6.6	120	7.4	4.2	306	51	39	14	168	69	53	90	22.4	0.91	5.8	9.5	0.026	0.69897	1	9.3	24.27	7.47558	3	35	Right
444	1	61	151	107	62	0	5.8	458	14	42.1	91.8	22.3	5.6	89	7.4	4.2	204	19	21	19	243	103	50	170	11.6	0.64	5.9	9.6	0.065	-0.0791812	0.7	16	22.78	2.87595	14.3	34.1	Right
445	1	46	152.3	96	66	10	5.7	435	13.1	39.4	90.4	17.1	5.2	82	7.4	4.4	114	15	12	19	219	126	55	132	16.1	0.67	5.5	9.1	0.015	-0.176091	0.61	10.3	22.62	4.90625	9.1	31.6	Right
446	0	51	171.4	96	63	100	5.2	477	14.1	43.5	91.2	18.1	5.3	89	6.9	4.2	275	19	14	12	203	70	79	93	16.2	1.1	6.3	9.3	0.003	0.221849	0.8	12.7	24.7	5.5387	6.6	34	Right
448	0	73	162.9	130	79	100	4.7	496	15.3	45.7	92.2	18.6	5.3	79	7.5	4.5	173	20	23	29	219	112	60	129	16.3	0.87	5	9.7	0.02	0.0457575	0.6	13.3	22.8	4.1696	7.4	33.3	Right
449	0	59	169.3	123	74	580	5.7	470	12.6	39.3	83.5	31.3	5.7	98	7.4	4.2	181	22	19	32	205	71	51	117	15.4	0.74	6.4	9.5	0.023	-0.0791812	2.7	11.3	23.9	6.91858	18	34.1	Right
452	1	65	146	130	68	0	5.2	483	14.5	44.5	92.1	19.3	6.4	129	8.1	4.4	170	25	29	30	164	41	71	68	15.3	0.64	5	9.6	0.03	0.09691	0.8	14	22.57	6.73772	15.1	31.4	Right
453	1	46	148.5	119	78	0	4.4	454	13.3	41.6	91.7	17.2	5.2	82	8.1	4.3	220	19	12	36	258	83	63	178	13.6	0.75	3.7	9.4	0.014	-0.176091	0.45	17	24	5.86931	10.5	33.4	Right
456	0	55	161.2	158	90	1200	8.8	494	15.3	46.2	93.6	26.3	5.4	84	7.6	4.6	266	21	31	69	252	186	53	162	13.8	0.74	7.2	9.4	0.066	0.0457575	0.8	12.3	24.57	5.21766	20.4	32.6	Right
457	1	50	155.3	140	84	600	8.6	453	13.9	42.7	94.2	18.2	5.4	77	6.6	4	263	18	17	12	259	109	46	182	12.7	0.73	5.6	8.9	0.023	-0.176091	0.5	10	23.4	7.28753	17.4	31	Right
458	1	54	156	145	91	0	3.6	456	14.1	42.7	93.8	16.6	5.3	71	7.7	5	216	25	28	33	243	83	86	129	14.7	0.69	5.4	10	0.007	0.0457575	0.54	13.3	26.01	4.31213	14.2	34.2	Right
459	0	64	163.5	121	70	1200	4.8	462	14.3	44	95.2	21.3	7.2	134	7.1	4.1	172	23	22	24	240	123	49	154	13.3	0.71	5.4	9.3	0.04	-0.0791812	0.6	11.7	22.62	4.02943	8.7	31.5	Right
460	0	65	162.4	161	86	280	6.6	552	17.7	53.1	96.3	25.9	5.8	96	7.4	4.3	276	54	53	419	175	120	80	50	11.5	0.71	6.8	9.6	0.023	0.09691	0.6	11	22.49	4.60442	9.9	34.5	Right
461	1	56	157.5	120	75	45	4	463	13.1	40.5	87.6	19	5.7	82	6.9	4.5	211	18	10	11	258	132	54	161	8.8	0.56	4	9.3	0.009	0	2.2	10	23.39	9.70227	11.4	30.6	Right
463	1	50	162.2	133	83	340	8.2	478	14	42.5	88.9	22.7	5.9	90	7.4	4.2	209	15	16	45	180	146	45	107	10.1	0.63	5	9.5	0.283	0	0.8	14	26.65	4.02943	16.1	32.4	Right
464	0	52	161	122	78	800	7.2	463	14	42.8	92.4	25.9	5.3	78	6.8	4.1	213	22	24	24	222	59	68	137	16	0.86	4.8	8.8	0.058	-0.0791812	0.5	13.3	26.34	5.5387	14.6	30.5	Right
465	0	65	161.5	127	77	800	6.8	453	14.4	42.7	94.1	20.5	5.7	96	7.4	4.1	141	22	39	26	255	130	42	180	15.1	0.78	6.7	9.1	0.153	0	1.4	14	23.07	5.5387	13.9	32.6	Right
466	1	65	146.5	148	89	0	4.9	439	12.8	38.7	88.2	25.9	5.6	86	7.5	4.1	264	15	13	19	219	121	70	118	12.4	0.54	4.2	9.4	0.227	0.154902	0.69	15.3	21.75	3.49284	9.6	29.7	Right
468	0	60	165.4	121	81	840	5.6	436	14.7	44.2	101.5	23	5.2	79	6.5	3.9	176	23	16	41	182	46	73	91	9.6	0.74	4.9	9.1	0.018	0.0457575	0.7	9	21.54	2.11293	6.1	29.9	Right
469	1	61	154.1	122	63	25	3.6	468	13.8	42.7	91.4	17.5	5.4	78	7	4.5	208	18	15	8	166	48	78	67	17.3	0.54	2.8	9.5	0.007	0	0.6	10.3	22.12	6.55921	9.6	32.6	Right
473	0	61	168.8	172	102	0	5.7	493	15.2	45.4	92.2	21.3	5.5	84	7.2	4.2	146	41	73	131	248	251	43	158	13.5	0.94	6.6	9.5	0.056	-0.176091	1.8	14.3	24.39	8.05408	9.9	31.3	Right
474	0	66	167.8	135	84	675	6.5	407	13.8	42.2	103.7	19.8	6.3	109	6.6	3.9	105	30	23	119	163	72	47	102	14.2	1.05	7.5	8.9	0.518	0.09691	0.8	15	23.85	2.99452	8	30.8	Right
475	1	64	154.7	128	83	0	6.4	414	13.5	40.9	98.7	23.6	5.2	91	8.3	4.5	219	28	18	34	203	76	54	117	10	0.77	6	9.9	0.288	0.221849	0.6	16.3	23.94	6.73772	12.4	33.4	Right
477	0	64	164.9	117	61	600	9.6	448	13.5	41.4	92.3	24.1	6.4	96	8.2	4.3	348	22	33	78	152	139	40	91	12.2	0.87	6.7	9.3	0.048	0.09691	1	14	23.87	4.02943	7.2	31.4	Right
478	1	63	154.1	137	75	0	7.4	467	13	39.7	85	23.4	5.5	84	7.6	4.4	190	16	14	30	208	112	64	118	10.6	0.8	4.6	9.7	0.046	0.0457575	0.77	13.3	23.85	4.90625	9.8	29.9	Right
479	0	43	177	157	106	356.5	7.6	481	14.8	44.3	92.1	20.7	6.5	105	7.7	4.9	177	41	129	105	274	390	45	147	11.6	0.73	7.5	9.2	0.343	-0.176091	0.8	14.7	23.27	4.02943	10.4	31.9	Right
480	0	51	173.1	153	97	900	5.1	465	15.1	45.8	98.5	20	5.2	91	7	4.2	197	26	38	82	224	82	64	132	13.6	0.75	6.2	8.9	0.069	-0.176091	0.8	14.3	24.44	5.86931	6.1	31.7	Right
481	0	53	171.1	104	64	580	5.1	423	13.3	40.2	95	23.5	5.6	84	7.4	4.2	203	26	34	50	205	214	44	120	16.2	1.04	7.2	9.1	0.07	0.0457575	1.6	12.7	24.72	4.02943	10.2	35	Right
482	1	48	160.6	109	61	0	5.7	447	13.7	41.1	92	29.8	5.4	87	7.1	4	190	15	14	20	222	235	42	119	10	0.64	4.3	9.1	0.124	0	1	12	22.74	5.86931	6.8	32	Right
483	0	63	164.7	116	63	1720	7.6	502	15	45.7	91.1	26.8	5.5	77	6.7	4	226	20	26	33	216	69	60	147	23.8	0.73	5.4	9.3	0.142	0.154902	0.8	13.7	23.79	5.06076	12	32.2	Right
484	0	58	170.1	132	90	500	5.6	485	14.9	46	94.7	14.8	5.7	83	7.5	4.5	208	87	162	59	214	137	54	142	13.9	0.89	6.1	9.5	0.04	0.30103	0.5	15	24.14	6.55921	5.6	32	Right
485	1	65	147.7	119	68	0	7.1	418	12.2	37.5	89.8	29.6	5.2	76	8.3	4.5	222	20	20	30	229	88	61	147	11.7	0.51	4.5	9.5	0.024	0.221849	0.7	10.3	24.6	4.60442	7.5	32	Right
487	0	41	171.5	117	77	315	7	520	14.8	45.2	87	18.7	5.8	81	6.8	4.4	268	22	30	57	249	199	48	166	14.7	0.85	7.5	9.1	0.018	-0.176091	0.5	11.7	23.86	6.20947	10.7	31.1	Right
488	0	65	153.9	117	67	700	5.2	480	14.4	44	91.5	18.5	5.9	94	6.9	4.3	136	21	22	61	215	75	52	136	16	0.76	7.2	8.9	0.024	0.221849	0.9	14.3	24.82	2.31897	3.2	33.8	Right
489	1	56	163.9	165	103	175	4.6	446	13.3	40.8	91.5	17.8	5.3	72	7.2	4.2	257	19	17	13	217	59	71	125	13.2	0.69	3.7	8.9	0.021	0	0.7	16	27.26	7.47558	8.7	31.3	Right
490	0	80	170.3	128	64	200	5	404	12.6	38.8	96.1	16.5	5.7	99	7.6	3.9	235	22	17	33	209	83	49	133	24.9	1.09	6.8	9.2	0.114	0.154902	2.1	10	23.01	5.06076	12.7	34.4	Right
491	1	74	152.9	122	81	0	3.3	448	13.4	40.9	91.2	13.8	5.2	82	7	4.2	227	23	18	35	218	59	76	114	12.2	0.59	4.8	9.4	0.032	0.221849	0.9	11.3	23.29	6.55921	6.7	32.9	Right
492	1	61	156.8	105	60	0	4.9	444	13.8	42.1	94.7	19.3	5.6	74	6.9	4.1	164	21	16	10	197	69	61	120	16.9	0.63	3.6	9.3	0.011	-0.0791812	0.6	14	23.15	3.49284	7.1	31.2	Right
493	1	64	156.5	129	68	0	5.2	455	13.9	42.3	92.9	16.6	5.8	91	7.1	4.2	242	22	24	35	191	120	63	104	16.2	0.86	4.8	9.1	0.057	0.0457575	1.23	13.3	24.86	4.02943	7.7	31.2	Right
494	0	86	160	168	98	0	6.2	449	14.2	43.5	97	16.4	5.8	85	7.4	4.2	289	31	31	103	145	77	66	56	9	0.7	4.8	9.1	0.042	0.39794	1.8	11.3	22.87	2.99452	14.5	33.4	Right
495	1	74	136	150	65	0	5.9	379	12.6	37.9	100.1	19	5.4	91	7.6	4.4	220	20	13	10	197	40	71	115	14.8	0.57	3.4	9.6	0.014	0.522879	0.85	14.7	22.87	4.75414	9.2	30.2	Right
496	1	76	145	102	54	0	3.9	407	12.6	38.2	94	20.7	5.9	83	7.1	4	281	23	17	9	213	134	44	133	19.1	0.68	6	9.1	0.068	0.30103	0.8	9.7	23.48	4.45706	3.8	34.6	Right
497	1	75	149	127	76	0	5.7	460	13.9	42	91.3	24.2	5.5	86	7.5	4.5	191	23	21	25	254	77	62	170	15.5	0.7	5.4	9.7	0.05	0.09691	1.16	13	21.76	3.49284	7.9	31.8	Right
500	1	83	150	135	61	0	6.1	381	11.7	35.4	92.9	15.1	5.8	83	7.1	4.2	344	46	29	21	159	66	69	67	10.3	0.52	3.8	8.9	0.033	0.09691	0.97	12.7	22.85	3.75635	10.8	34	Right
502	0	72	157.8	161	86	0	6.6	395	12.3	37.6	95.3	30.6	6.5	125	7.6	4.4	251	16	16	14	202	100	38	140	19.5	0.96	6.2	9.6	0.545	-0.176091	2.2	15.7	24.5	6.0382	8	31.9	Right
513	1	42	161	110	67	270	4.7	440	9.7	30.9	70.3	35.1	5.4	81	7.2	3.9	127	14	9	10	218	47	67	139	11.9	0.55	4.6	8.6	0.047	1	0.7	16.7	24.21	4.90625	18.1	31.4	Right
515	1	64	157	173	75	0	5.3	391	12.5	37.3	95.2	16.7	5.2	82	6.7	3.8	273	38	30	18	212	57	65	129	12.2	0.59	4.1	8.9	0.039	-0.0791812	1.6	12.7	22.66	7.28753	8.2	30.2	Right
516	0	52	160.8	122	73	640	6.6	497	15.2	46	92.6	23.7	5.6	84	6.6	4.3	182	21	18	18	262	164	46	171	13.1	0.75	4.8	9.2	0.01	-0.176091	0.7	10.3	24.02	10.3599	9.2	32.1	Right
1	0	70	157.9	127	78	0	7.8	478	14.3	44.5	93	26.9	5.9	97	6.8	3.8	216	22	24	24	234	91	61	153	13.2	0.59	5.3	9.1	0.044	0.154902	1.1	12	22.5	2.31897	12.2	31.5	Left
3	1	66	154	108	70	0	5	455	13.7	42.4	93.3	19.5	5.7	85	7.3	4.3	321	21	19	15	253	45	62	174	16.2	0.76	3.6	9.3	0.026	0	0.7	12	24.95	7.85885	12.6	31.7	Left
5	0	61	169.6	141	92	280	7	484	14.6	43.7	90.3	18.9	5.9	100	7.5	4.4	120	24	27	35	223	115	60	140	14.3	0.86	6.3	9.3	0.081	0.522879	1	16	26.41	7.28753	12	33	Left
6	0	66	162.9	130	80	0	3.8	449	14.3	43.2	96.2	16.3	5.3	89	7.3	4.2	146	20	18	17	166	55	55	94	9.8	0.77	5.2	9	0.026	-0.0791812	1	13	23.59	8.45178	11.3	31.3	Left
7	0	71	168.2	163	89	800	4.7	480	14.3	43.6	90.9	18.1	5.8	95	7.6	4.3	158	26	33	100	208	317	43	82	17.5	0.76	6.8	9.5	0.025	0	1.5	16	25.75	2.99452	10.7	32.6	Left
8	0	61	173	154	91	800	6.9	514	15	45.8	89.2	19.3	5.5	90	6.6	4.2	343	28	44	347	255	164	46	120	22.5	0.94	6.6	9	0.195	0.39794	0.8	17	26.49	4.60442	15.3	33.7	Left
9	0	65	161.7	131	81	320	4.9	466	14.6	43.6	93.7	17.6	5.5	93	7.7	4.4	208	25	38	32	198	210	48	97	13.6	0.84	6.3	9.7	0.016	0	0.8	14	22.87	2.53459	12.4	34.2	Left
10	0	66	158.1	150	93	300	5.7	569	14.9	46.6	81.9	32.5	5.6	92	7.5	4	322	22	18	22	255	166	49	176	17.8	0.75	7.5	9.1	0.297	-0.176091	0.9	13	25.71	4.02943	8.2	32.9	Left
11	1	65	156.9	109	67	0	4.4	459	12.5	38.1	83	21.6	5.4	83	7.3	4.4	118	19	20	17	185	73	57	109	14.1	0.74	3.4	9.4	0.03	-0.176091	0.77	15	23.24	7.28753	17.2	32.5	Left
13	0	66	163.1	136	80	0	5.5	523	15.8	48.4	92.6	23.1	5.5	98	7.7	4.6	275	18	20	30	237	81	62	158	13.8	0.83	6	9.6	0.06	-0.176091	0.8	12	24.47	3.75635	9.7	29	Left
17	1	70	142	129	65	0	6	480	14.4	45.2	94.2	24.5	6	86	7.9	4.4	196	22	18	15	198	81	54	135	13.7	0.7	5.5	9.7	0.006	-0.0791812	0.77	17	21.89	4.60442	5.4	28.6	Left
19	1	74	139	160	76	0	5.2	406	13.1	39.6	97.5	21.4	5.6	80	7.5	4.1	301	28	27	21	256	64	76	152	19.5	0.64	6.1	9.6	0.067	0.39794	1.6	16	21.87	4.31213	10.6	32.2	Left
20	0	78	160	169	87	0	5.5	515	15.4	46.7	90.6	15.3	5.7	88	7.3	4.1	198	20	18	18	181	62	47	123	15.7	1.01	7.1	9	0.222	0.522879	2.5	13	24.67	6.38314	4.3	33.8	Left
21	0	68	159.4	139	73	960	7.2	395	12.4	38.1	96.3	29.9	6.6	125	7.2	4.5	170	22	18	21	170	133	48	92	18.8	0.97	6.5	9.6	0.084	-0.0791812	0.8	12	23.79	9.27588	10.5	32.4	Left
23	0	67	155.9	129	74	0	7.2	433	13.7	41.5	95.7	29.7	5.8	103	7.4	4.5	195	28	24	49	158	60	56	70	15.2	0.91	5.7	9.6	0.067	-0.0791812	0.8	12	23.7	5.5387	9.4	33.2	Left
27	1	40	161.5	107	63	0	2.9	369	11.8	35.6	96.5	21.9	5.5	84	7.2	4.1	156	17	14	15	204	62	58	132	10.1	0.6	5.2	8.9	0.037	-0.176091	0.4	16	24.7	6.20947	11.8	29.3	Left
28	1	79	142.4	135	80	0	8.6	451	13	40.4	89.7	38.1	6.6	139	8.1	4.1	244	23	13	14	242	100	51	171	14	0.82	5	9.5	1.698	0.522879	0.8	15.3333	21.3	6.55921	8	31.8	Left
31	1	45	156	118	57	330	5.6	407	11.2	35.2	86.4	19.1	5.4	74	6.8	4	138	16	13	10	158	47	63	82	11.6	0.61	3.1	8.9	0.016	-0.0791812	0.5	15	25.08	4.02943	11.7	31.6	Left
33	1	64	158.4	126	67	600	7.8	385	11.9	36.5	94.7	32.9	6.6	112	7.3	4	218	16	12	13	243	124	46	159	12.4	0.66	5.9	9.4	0.317	0.09691	0.6	15.6667	24.65	7.28753	10.2	32.2	Left
34	0	65	160.5	126	80	1110	6.9	487	15.3	46.5	95.4	22.2	6.1	98	7.6	4.6	190	45	71	54	144	79	37	89	20.3	1.06	4.1	9.3	0.086	0.154902	1	17.5	23.19	4.60442	17.1	30.3	Left
35	0	50	161.5	116	69	0	5.9	462	13.9	42.9	92.8	20.6	5.7	90	7.2	3.9	226	26	27	12	148	34	69	66	23.7	0.76	6.4	9.2	0.033	0	0.6	14.5	25.27	6.0382	9.3	32.3	Left
39	0	78	168.9	155	88	0	4.9	427	13.5	41.2	96.4	11.5	5.4	83	7.6	3.8	275	29	27	70	228	117	47	136	21.2	0.84	6.4	9.4	0.093	0.09691	1	19.3333	24.84	10.8103	9.8	33.1	Left
40	1	67	153.2	94	59	0	4.2	438	13.2	40.9	93.3	24.6	5.6	79	7.4	4.4	139	24	30	14	215	127	63	119	17.4	0.56	2.5	9.5	0.014	-0.176091	0.57	14	23.27	4.31213	7.4	31.8	Left
42	1	41	166.5	148	91	50	3.8	487	12.8	40.5	83.1	24.9	5.5	79	7.7	4.2	144	21	40	32	169	191	51	76	11.1	0.75	6.9	9.3	0.047	-0.0791812	0.5	15.3333	24.13	4.90625	11.4	32.3	Left
43	1	56	152	107	61	0	5.9	443	13.3	40.6	91.6	18.5	5.3	76	7	4.4	151	18	14	11	186	82	57	104	11.5	0.8	4.8	9.6	0.128	0.0457575	0.69	11	23.93	5.86931	14.9	31.6	Left
44	0	69	159.1	138	77	1840	7.8	586	16.4	50.3	85.8	18	7.8	128	7.2	3.9	255	19	22	26	162	61	48	97	14.7	0.78	5.4	9.3	0.231	0.09691	0.9	14	24.16	3.36465	7.7	33.2	Left
45	1	73	152.3	125	74	0	3.8	372	11.7	36.1	97	15.8	5.6	92	6.9	3.8	182	22	17	13	191	130	50	107	14.1	0.78	3.6	8.9	0.057	0.522879	2.61	11.5	23.83	4.60442	10	33	Left
46	0	67	167.5	157	83	620	8.4	421	12.3	37.9	89.9	26.2	5.9	97	7.2	4.2	190	18	18	23	210	76	56	130	18.2	0.89	6.5	9.1	0.078	-0.0791812	3.9	17.3333	24.76	8.85907	12.7	32.1	Left
48	0	55	167.1	146	93	1440	5	503	16	49.4	98.2	30.9	5.6	103	7.6	4	267	19	7	75	173	45	53	109	12.5	0.95	5.4	8.9	0.168	-0.0791812	0.7	12	24.1	3.75635	18.6	30	Left
49	1	60	150	115	63	0	3.4	458	14.5	44.5	97.3	23	5.7	87	7.1	4.3	254	20	22	11	191	64	57	114	16.8	0.6	4.4	9.8	0.027	0.221849	0.7	11	22.33	7.28753	10.9	30.3	Left
51	1	45	148.6	105	72	0	5.8	441	13.3	40.6	92.1	28.1	5.5	74	7.9	4.4	204	14	9	12	212	71	52	142	10.3	0.66	5.2	9.7	0.016	0	0.46	12	24.39	7.66602	7.9	29.6	Left
52	1	68	153.2	115	59	0	6.2	391	11.8	36.7	93.9	22.7	5.9	94	8	4.5	543	23	25	59	158	105	42	90	12.1	0.86	5.8	9.5	0.048	-0.0791812	0.62	14	22.26	2.75977	9.9	30.7	Left
53	0	67	164.3	140	90	0	4.2	491	12.7	40	81.5	26.5	5.7	92	6.7	3.9	303	28	20	11	163	51	53	99	18.3	0.96	4.3	9.1	0.011	-0.0791812	1.2	10	25.35	3.49284	10.8	31.9	Left
54	0	64	166.2	110	68	1200	5	473	14.1	43.6	92.3	19.4	6.1	105	7.1	4.3	303	22	30	22	217	71	68	133	14.1	0.62	5.4	9.6	0.096	-0.0791812	2.1	14.5	23.97	6.0382	11.7	31.6	Left
55	1	83	151.1	139	67	0	4.9	434	12.8	39.6	91.2	16.3	5.4	80	7.2	4.5	178	22	17	11	180	83	63	92	20.3	0.96	4	9.6	0.019	0.522879	2.2	14	22.34	3.75635	7.5	31.4	Left
60	1	52	150.4	111	64	0	4.7	490	14	43.9	89.5	21	5.5	77	7.4	4.3	236	16	10	20	210	58	68	124	14.9	0.6	4	9.5	0.002	0	0.6	17	26.31	2.11293	6.8	33.2	Left
62	0	59	170.6	133	77	525	6	477	14	43.8	91.8	18.3	6.1	97	7.1	4.1	213	17	18	24	199	52	82	100	19.5	0.8	4.8	9.3	0.019	-0.0791812	1.7	12	23.69	5.21766	10	30.7	Left
63	1	57	157.2	116	64	0	4.6	409	12.8	39.5	96.5	24.1	5.7	82	6.9	4.1	169	19	14	20	220	59	81	120	12.4	0.64	5.4	9.3	0.021	-0.0791812	0.47	15	23.55	4.60442	8	31.3	Left
64	1	64	157.6	105	68	110	6.3	431	13.7	41.8	96.9	17.8	5.5	83	7	4.1	224	18	17	11	267	137	61	170	14.4	0.72	3.1	9.3	0.071	0.09691	1.39	15.5	24.07	5.5387	9.7	31.5	Left
65	1	42	159.5	98	53	120	6.3	357	10.4	32.3	90.5	24.7	5.3	84	7.2	4.3	138	25	12	15	211	52	60	133	18.1	0.71	4.9	9.2	0.007	0	0.5	12	25.22	4.60442	6.6	33.7	Left
68	1	63	158.9	138	74	0	5.3	444	13.1	40.2	90.5	23.7	5.6	79	7.3	4.1	234	26	25	30	217	70	55	143	10.4	0.66	5.1	9.5	0.096	0.154902	0.7	17	24.71	6.91858	9.6	34.2	Left
71	1	67	154.5	134	78	0	5	381	12.1	36.4	95.6	15.3	5.7	90	7.6	4.5	240	17	13	14	212	104	52	136	10.7	0.58	4.7	9.4	0.022	0.30103	0.69	11	22.73	9.48788	8.2	31.3	Left
73	0	63	164.9	130	88	1800	5.3	491	15.1	46.6	94.8	22.5	5.7	70	7.7	4.4	335	42	49	64	189	121	57	115	15.1	0.82	7.9	9.6	0.069	0	0.7	10.5	23.78	5.21766	5.6	31.2	Left
74	1	59	156.2	145	83	0	4.3	426	12.6	38.6	90.6	21.2	5.7	89	7	4.5	158	17	13	13	205	66	73	113	11.3	0.6	3.7	9.4	0.03	0.154902	0.6	13	24.01	4.31213	13.7	31.2	Left
76	0	56	166.5	139	95	400	5.1	472	14.6	44.3	93.9	20.4	7.1	111	6.8	4	199	30	39	238	192	133	73	90	15.5	1.05	4.1	9.2	0.01	-0.176091	0.6	10	23.55	4.02943	12.4	32.4	Left
77	1	41	157.4	115	72	0	5.6	490	11.3	36.8	75.1	18.7	5.7	78	7.2	4.4	117	18	14	11	185	59	79	84	12	0.63	2.5	9.3	0.002	-0.176091	0.46	12	23.79	4.31213	5.4	29.2	Left
78	1	69	145.9	127	79	0	5.9	470	14.1	43.4	92.3	31.1	5.7	98	7.6	4.2	328	18	23	61	189	74	47	123	17.8	0.77	5.3	9.9	0.478	0.221849	0.54	17.3333	25.56	9.25565	9.2	31.2	Left
80	1	69	155.9	116	70	0	5.3	429	13	39.6	92.2	20.5	5.7	79	7.3	4.4	171	18	20	28	247	65	85	132	18.3	0.71	5.1	9.5	0.018	0.221849	0.77	11	22.94	6.55921	12	33.3	Left
81	0	69	164.6	94	57	0	5.3	478	14.3	43.6	91.2	30	5.3	90	7.2	4	196	18	15	24	184	70	48	118	12.3	1.18	6	9	0.024	-0.176091	1.81	11.6667	22.92	5.86931	14	30.7	Left
82	0	66	167.6	158	103	300	7.2	465	14.3	42.7	91.9	17.8	5.5	83	7.7	4.3	228	17	16	16	206	74	58	130	13.7	0.93	7.7	9.3	0.178	0.39794	0.9	14	25.46	4.90625	6.6	31.3	Left
83	1	55	157.8	120	58	0	6.1	445	13	40.1	90.2	28.6	5.4	92	7.7	4.4	175	16	10	9	261	47	77	166	17.7	0.66	3.9	9.8	0.01	-0.176091	0.6	17	24.91	6.91858	9.6	31.9	Left
84	1	64	159.4	118	81	0	4.3	423	13.1	40.6	96.2	17.1	5.6	86	8.1	4.6	230	26	22	27	232	66	76	130	16.1	0.76	5	9.9	0.006	0	1.2	10	23.6	6.20947	14.9	32.4	Left
85	0	57	159.9	105	69	111	5.5	452	13.7	42.5	93.9	23.6	5.3	82	7.1	4.1	195	20	17	23	229	64	73	141	10.7	0.72	6.1	9	0.041	0.221849	0.7	13	25.87	5.5387	6.8	30.9	Left
89	1	62	154.4	120	61	0	5.2	472	14.3	43.7	92.5	20.4	5.5	94	7.6	4.5	293	25	31	206	212	98	50	144	15.5	0.85	5.8	9.8	0.169	-0.176091	0.8	10.6667	23.22	1.58707	16.6	32.4	Left
90	1	64	150.2	98	55	0	4.9	402	12.8	39.3	97.8	19.8	5.6	83	7.4	4.5	196	22	14	26	285	180	52	175	13.2	0.69	6.8	9.8	0.038	0.0457575	0.77	14	25.76	7.47558	8.5	32.3	Left
91	1	63	155.9	88	52	480	4.2	397	12.5	38.5	97	22.8	5.7	83	7.5	4.4	135	21	13	14	219	49	62	138	17.7	0.68	5.4	9.6	0.025	-0.0791812	0.63	13	22.77	15.8411	8.5	31.3	Left
94	1	68	156.6	165	100	0	8.4	356	12	36.7	102.9	20	5.5	91	7.6	4.1	193	29	27	44	195	122	51	119	12.8	0.77	4.9	9.3	2.626	0.221849	1	17.3	24.09	4.90625	6.1	29.6	Left
95	1	64	150.2	135	88	0	7.2	451	13.9	42.6	94.3	28.3	5.4	89	7.4	4.6	319	16	14	11	193	94	47	121	18	0.61	4.6	9.2	0.057	-0.0791812	0.8	15.3	24.31	3.89169	6.4	31.6	Left
97	1	50	147	105	54	375	4.9	407	12	36.4	89.5	24.1	5.7	87	6.7	3.9	235	20	23	10	226	56	116	84	12.3	0.63	3	8.9	0.006	-0.0791812	0.45	15	24.09	5.06076	9.8	30.6	Left
98	0	67	160.3	107	68	470	7.5	401	13.1	40.3	100.7	20.5	5.8	91	7.6	4.2	166	24	23	32	209	72	46	139	14	0.86	8.6	9.4	0.146	-0.176091	3.4	15.3	23.89	5.86931	7.5	31.4	Left
100	1	62	157.6	130	72	0	5.5	457	13.9	42	92	22.1	5.7	89	6.8	4.4	149	33	55	26	177	112	45	104	11.6	0.65	5.8	9.4	0.036	0	0.54	20.3	24.24	5.21766	9.4	33.9	Left
101	0	67	170.9	128	79	1200	6.1	529	16.2	50.6	95.6	14.8	5.5	86	7.3	4.3	234	27	31	24	229	88	55	153	17.4	0.83	4.8	9.6	0.07	0.0457575	1.4	11	26.07	4.90625	9.3	33.8	Left
102	1	67	153.6	141	64	200	6.4	490	14.4	44.4	90.6	23.7	6.2	118	7.6	4.6	325	34	46	22	233	113	55	153	11.4	0.75	6.1	9.4	0.046	-0.0791812	0.8	18.7	23.55	4.02943	9.4	32.9	Left
104	0	66	162.5	136	82	0	5.5	443	13.2	40.6	91.8	24.5	5.9	86	7.9	4.1	274	23	30	60	177	195	41	102	11.6	0.78	6.5	9.6	0.101	0	1.2	14.3	22.54	7.47558	8.4	31.8	Left
106	1	67	148.9	114	75	0	5.2	459	14.5	44.4	96.8	25	5.6	89	6.9	4.3	211	17	16	11	323	83	125	147	18.9	0.71	4.9	9.5	0.018	0	0.8	14	22.58	4.31213	16.1	32.9	Left
107	1	53	158.4	134	79	0	5.8	429	12.8	39.6	92.2	19.8	7.4	140	7.5	4.1	258	24	29	17	239	167	52	145	27	0.89	9	9.7	0.151	0.0457575	0.7	16.3	22.88	5.86931	8.8	32.7	Left
108	1	52	153.8	140	87	660	7.9	482	14.7	44.9	93.3	39.3	5.7	95	6.9	4.3	201	20	21	28	152	92	61	70	14.5	0.65	6.6	10.1	0.041	0.154902	0.47	13.3	22.97	5.5387	14.3	31.4	Left
111	1	67	147.5	90	64	0	5.5	497	14	42.6	85.8	25.6	5.5	75	7.7	4.4	177	24	16	20	211	137	54	133	11.5	0.73	4.1	9.7	0.084	0.09691	0.8	8	22.4	8.85907	8.7	30.9	Left
114	1	62	152.4	110	53	0	5.8	471	13.5	41.7	88.5	22.4	5.6	83	7	4.1	160	20	12	11	198	79	84	97	14.8	0.78	5	9.5	0.064	-0.0791812	1	12	26.54	6.0382	10.9	31.3	Left
116	0	72	158.2	162	96	400	6.4	494	15.8	48	97.2	19.4	5.8	98	7.4	4.4	268	22	22	20	241	124	37	170	11.3	0.67	5.1	9	0.106	0.0457575	1	13	22.44	5.21766	4.1	31.3	Left
118	1	66	140.2	110	70	0	5.6	462	13.9	42.3	91.5	33.9	5.3	87	7.6	4.5	185	23	19	19	256	87	76	163	12.1	0.76	4.4	9.8	0.042	0.30103	0.51	12	22.18	4.60442	12.4	30.1	Left
119	0	41	176.2	183	133	400	6.4	564	16.1	48.6	86.2	21.9	5.5	72	7.8	4.7	262	28	26	17	242	97	60	159	15.8	1.03	6.4	9.6	0.103	0.0457575	0.8	11	26.39	4.31213	7.8	32.6	Left
120	0	83	159.7	143	88	0	5.8	414	14	42	101.4	19.8	5.6	86	8.1	4.1	260	50	39	21	201	104	41	120	27.5	1	7.2	9.6	0.071	0.154902	1.8	10	23.04	4.60442	7.1	31.3	Left
121	0	79	149.2	144	78	375	6.1	456	14.2	43.1	94.5	25.7	5.9	88	7.5	4.3	276	26	26	42	206	168	44	122	17.6	0.95	6.5	9.5	0.155	-0.176091	1.7	13	24.13	6.20947	8.2	30.8	Left
122	1	64	157.2	126	78	0	4.8	401	11.9	36.5	91	25.7	6.2	101	7.3	4.2	242	22	18	22	226	119	57	139	11.3	0.56	3.2	9.3	0.016	-0.0791812	1.9	12	24.91	7.28753	17.8	34.5	Left
123	0	67	162.6	111	66	940	6.5	473	14.6	44.2	93.5	19.3	5.4	71	7	4.2	228	22	16	14	223	67	54	142	20.7	0.73	6	9.1	0.024	-0.0791812	0.7	10	24.29	4.02943	12.4	30.4	Left
124	0	66	164.7	141	66	600	8.7	502	15.3	45.7	91	16.8	5.7	84	8.1	4.8	183	31	41	33	234	55	81	120	18.5	0.78	9.7	9.8	0.293	-0.0791812	0.9	14	23.05	7.66602	13.4	29.7	Left
125	1	58	142	90	55	0	6.2	482	12.5	39.4	81.9	30.3	5.7	92	8.1	4.4	250	18	20	15	244	122	50	169	15	0.54	5.3	9.7	0.039	-0.0791812	0.6	11	22.96	3.89169	8.1	31.5	Left
126	0	57	169.6	98	53	20	4.8	453	13.9	43	94.9	24.3	5.4	75	7.3	4.7	121	15	12	19	239	52	82	140	12.2	0.75	4.7	9.4	0.008	0	1	10	23.78	4.90625	12.5	30.7	Left
127	0	71	164	115	70	900	4.3	445	13.7	42.1	94.6	21.2	6.5	93	7.4	4.4	175	19	21	31	216	249	44	126	13.5	1.07	6	9.4	0.02	0.154902	1	11	22.85	2.98901	7	31.1	Left
128	0	70	165	162	93	480	6.4	470	14.3	43.6	92.7	16	5.5	76	6.5	3.9	228	14	12	16	241	149	44	163	14.8	0.93	7.1	9.2	0.023	0.154902	3.5	11	23.59	4.60442	14.5	31.5	Left
129	1	59	150	138	75	0	3.8	446	14.1	42.3	94.8	23.9	5.5	79	7.5	4.6	238	28	27	25	226	150	52	133	14.9	0.7	7.4	9.9	0.074	0	0.6	9	22.65	3.6234	10.2	32.6	Left
133	1	67	154.1	120	61	0	6.1	472	13.8	42.7	90.5	28	5.4	79	7	4.1	260	20	15	20	208	188	43	112	17.1	0.69	4.9	9.4	0.032	-0.0791812	0.8	13	23.72	7.28753	13	30.8	Left
135	1	68	158	112	58	0	4.2	333	9.3	28.9	86.9	27.1	7.2	66	6.4	3.9	124	30	25	11	207	35	88	92	12.3	0.63	2.2	9.1	0.053	0.221849	0.6	16.3	24.81	6.55921	11.2	32.8	Left
138	1	72	151.3	140	66	0	5.8	398	12.7	38.6	97.1	17.3	5.7	101	7	4.2	232	21	22	16	198	116	72	99	15.7	0.92	5.5	9.6	0.007	0.154902	1.23	13	22.91	6.0382	4.7	34.8	Left
139	1	56	160.5	119	69	0	5.6	417	12.7	38.6	92.5	21.9	5.6	86	7.8	4.7	159	17	16	24	220	112	55	145	8	0.65	3.9	9.3	0.013	0.0457575	0.7	16.3333	23.68	8.6542	8.4	31.3	Left
142	1	52	158.4	107	54	600	5.3	456	13.9	42.4	93	20.1	5.4	76	6.8	4.3	199	21	21	13	239	38	60	156	11.4	0.59	3.9	9.3	0.025	-0.0791812	0.4	11	24.66	6.20947	3.5	32.1	Left
143	1	69	154.5	132	78	0	7	425	12.5	38.3	90.1	18.1	6.5	99	6.3	4	188	14	9	15	221	94	84	111	19.3	0.72	4.7	9.2	0.052	0.09691	0.87	14	23.69	8.6542	6.7	31.7	Left
144	1	57	157.4	97	57	0	5.5	414	12.7	38.5	92.8	20	5.5	85	6.8	4.3	210	20	18	17	181	60	72	84	16	0.54	5	9.4	0.073	0.221849	0.7	16.7	25.66	8.25176	8.5	31.8	Left
145	1	47	153.9	112	67	800	6.1	402	11.5	35.6	88.7	26.8	5.3	84	7.5	4.2	161	17	17	59	191	95	47	125	8.9	0.73	5.2	9.4	0.11	0.0457575	0.6	13	23.18	2.87595	8.3	32.4	Left
148	0	85	155.9	123	59	400	8.3	459	13.5	41.8	91.1	15.1	5.7	84	7.3	4.5	374	27	21	18	193	154	60	107	17.5	0.86	5.8	9.6	0.027	0.09691	2.2	11.3333	23.13	3.49284	5.4	30.4	Left
149	0	67	161.7	143	70	1050	5	406	13.3	40.5	99.7	13.1	5.4	86	7.1	4.5	175	21	22	25	115	48	40	59	14.2	0.74	5.3	9.5	0.557	0.0457575	2.6	19.22	23.96	4.1696	9.9	32.7	Left
150	0	65	155.5	176	105	900	7.6	515	16.3	50	97.1	22.1	8.9	149	7.8	4.7	248	25	29	41	309	144	73	207	16.7	0.84	6.6	9.7	0.091	0	2	15	25.17	6.0382	10.4	32.2	Left
151	0	54	160	155	105	0	7.5	515	15.6	46.7	90.7	27.8	7	86	7.6	4.5	246	49	83	37	196	163	41	134	14.9	0.7	5.7	9.3	0.103	0	0.8	16	24.2	6.20947	10.1	30.9	Left
152	1	68	144.6	130	71	0	5.3	422	12.4	37.7	89.3	22.6	5.8	79	7.3	4.6	230	18	18	25	239	199	51	138	14	0.57	5.9	9.7	0.043	0.221849	0.9	13.6667	22.41	4.31213	6.9	31.6	Left
154	0	68	169.7	122	79	600	6.6	460	13.8	42.6	92.6	11.2	5.5	86	7.6	4.2	177	24	8	35	152	108	50	84	18.2	1.1	6.5	9.5	0.055	0.69897	2.4	9.66667	24.07	10.5839	7.7	31	Left
156	0	68	162.4	102	59	0	4.7	444	13	39.1	88.1	18.6	5.5	90	6.6	3.6	233	15	15	11	185	48	54	121	18.1	0.57	4.1	8.9	0.019	0	0.7	12	24.12	5.86931	14.2	33.6	Left
158	1	57	163	121	67	0	6.7	397	12.2	37.3	93.8	18.8	5.5	80	7	4.3	200	16	14	14	180	48	69	93	11.2	0.57	3.9	9.4	0.005	0.09691	0.54	10	25.61	5.21766	8.8	33.4	Left
159	0	75	161.7	112	59	750	6.7	443	13.3	40.9	92.3	15.3	5.9	80	6.8	4	217	14	11	29	132	93	33	77	25.3	1.44	7.3	8.9	0.181	0.09691	1.8	12	25.53	4.02943	7.7	34.4	Left
160	1	54	157	113	60	540	6.6	392	12.2	36.9	94.1	27.6	5.6	77	7.1	4.4	130	14	10	10	206	94	66	120	11.8	0.6	4.4	9.5	0.005	-0.0791812	1.18	15	22.31	3.75635	8.9	27.2	Left
162	0	67	168.2	177	112	800	5.1	419	14	41.7	99.5	13.4	5	94	7.8	4.6	212	38	29	68	171	89	45	103	19.2	1.28	6.8	9.6	0.024	-0.0791812	2.5	15.3333	24.34	7.66602	6.9	31.5	Left
163	0	58	160.5	112	62	800	5.2	477	14.3	44.2	92.6	20	5.9	92	8	4.3	187	28	31	36	205	52	72	112	13.7	0.81	4.4	9.2	0.076	-0.176091	1.4	15	22.46	4.60442	8.6	30.2	Left
165	1	57	155.7	129	84	380	5.8	459	13.7	42.3	92	17.8	5.1	74	6.8	4.2	205	17	17	51	206	79	75	108	10.4	0.64	4.8	9.1	0.024	-0.0791812	2	10.6667	25.69	5.86931	12	35.8	Left
168	1	71	149.3	109	58	0	5.7	438	13.3	40.8	93.3	27.5	7.3	124	7.3	4.1	173	22	31	25	231	72	70	137	13.7	0.95	5.6	9.5	0.024	0.30103	1.6	16.5	23.61	4.60442	7.4	33.6	Left
171	0	62	158.5	167	92	500	7.3	448	13.6	41.8	93.4	25.8	5.6	71	7.5	4.7	325	25	27	23	206	153	41	144	16.7	0.86	5	9.4	0.167	0	1	16.3333	23.78	4.31213	10.8	31.6	Left
173	0	61	178.6	129	89	840	6.2	479	14	42.7	89.2	26.9	6.2	99	7.7	4.4	141	21	32	32	245	276	44	138	16.4	0.88	6.3	9.5	0.023	0.69897	0.8	16.5	25.06	31.8248	7.3	34.1	Left
174	1	68	150.4	141	87	0	9.3	476	14	42.6	89.5	19.1	6	87	7.3	4.2	273	28	32	28	222	131	53	138	15.4	0.79	7.2	9.4	0.221	-0.0791812	0.8	11.3333	23.73	5.86931	7.9	32.2	Left
177	0	67	171.9	107	61	400	4.3	439	13.7	42.3	96.5	17.1	5.4	80	7.1	4	170	23	17	18	212	134	59	125	12.9	0.75	5.6	9	0.006	-0.0791812	0.8	9	21.74	3.49284	6.5	32.6	Left
178	1	66	149.6	131	82	0	6.7	449	13.7	41.7	92.8	27.6	5.8	78	7.6	4.1	212	17	14	10	209	134	46	127	12.7	0.67	5	9.3	0.042	0.09691	0.6	16.6667	27.62	5.70279	8.1	32.4	Left
179	1	58	152.4	108	64	0	3.9	419	12.8	39.1	93.3	17.7	5.3	75	6.6	4	148	21	13	16	184	30	87	77	12.1	0.52	3.4	9.3	0.006	0.30103	0.46	14	24.94	6.55921	6.7	31.4	Left
180	1	61	156.4	103	59	0	5.5	469	13.5	41.5	88.6	16.6	5.9	87	6.9	4.3	280	19	13	9	178	72	66	89	14.8	0.62	5	9.2	0.012	0	1	14	23.86	4.31213	11	31.9	Left
182	0	53	166.8	138	73	600	4.2	408	12.9	40	98.2	21	5.6	85	7.5	4	235	26	29	35	218	84	58	138	10.5	0.64	5.8	9.2	0.54	-0.0791812	0.5	11	23.85	3.23889	10.1	28.8	Left
183	1	52	158.6	88	49	0	6.5	409	12.2	36.2	88.5	20.2	5.5	72	7.5	4.6	173	14	12	10	210	177	46	123	13.9	0.69	4.9	9.4	0.003	0.0457575	0.8	12	22.65	4.31213	7.7	30.9	Left
184	0	48	172.5	118	80	600	4.6	466	14.4	43.5	93.3	20.5	5.3	83	6.9	4.3	138	20	18	48	186	82	60	108	12.5	1.06	8.7	9.1	0.021	-0.176091	0.6	16	24.39	2.87595	9.5	29.4	Left
185	0	64	166.6	114	75	704	7.6	431	15	45.6	105.8	19.8	6	86	7.1	4.5	190	30	29	40	201	154	41	136	12.7	0.82	6.5	9.5	0.143	-0.176091	0.7	14	22.6	2.99452	6.9	32	Left
186	1	60	157.2	135	86	300	6.9	441	12.9	39.6	89.8	25.6	6.5	104	7.7	4.6	236	25	30	13	230	93	55	154	14	0.63	4.7	10	0.05	-0.176091	0.8	15	23.46	5.5387	13.1	33.3	Left
187	0	65	175.6	150	106	800	7.4	501	15.8	49.1	97.9	20.1	5.6	86	7.2	4.4	180	20	13	21	174	80	56	108	12.6	0.72	7	9.2	0.157	0.09691	2.5	15.6667	25.22	4.02943	5	35.4	Left
188	1	54	153.8	120	77	0	5.6	396	12.7	38.6	97.3	19.4	5.1	83	7.7	4	212	53	64	80	216	113	61	125	14	0.68	5.9	9.5	0.169	0	0.8	13	23.49	4.60442	11.4	30.1	Left
191	1	65	152.4	139	78	0	5.8	461	13.6	41.3	89.8	21.9	5.5	83	7.7	4.3	212	21	17	18	191	168	45	109	11.6	0.66	5.4	9.4	0.077	0.154902	0.8	20	23.07	10.5839	9.7	31.4	Left
192	1	72	146.4	136	79	0	5.2	416	12.8	38.5	92.6	16.4	5.6	85	6.7	4	220	20	16	17	203	65	46	137	15.1	0.9	5.5	9	0.063	0	0.7	13	22.64	4.31213	4.4	33.7	Left
193	1	57	152.3	102	67	0	4.8	425	13	39.3	92.5	19.6	5.9	83	7	4.3	140	22	22	25	227	47	81	118	14.4	0.64	6	9.5	0.004	-0.0791812	0.57	11	23.15	8.45178	12	32.1	Left
194	1	58	151.8	92	53	0	4.5	430	12.3	37.9	88.1	18.7	5.5	75	6.6	4.1	228	25	32	13	215	48	79	113	12.2	0.55	3.9	9.3	0.002	-0.0791812	0.5	14.6667	24	5.86931	7.2	33.8	Left
196	0	77	162.6	114	75	400	6.6	524	15.8	47.2	90	16.7	5.8	102	6.9	4.4	175	13	14	20	228	97	57	155	21.6	0.84	5.2	9.3	0.002	0	1.8	11	23.76	2.87595	7.7	31.5	Left
197	1	60	147.8	108	66	240	4.8	414	12.6	38.1	92	21.4	5.4	79	7.8	4.6	162	19	14	18	259	78	72	166	13.9	0.68	5.3	10	0.016	0	0.69	13.3333	21.53	5.21766	9.2	32.6	Left
199	1	66	148.6	190	114	0	4.9	437	13.2	40.7	93.2	24.4	5.8	79	7.2	4.4	194	19	15	19	257	96	50	184	16.9	0.77	6.2	9.6	0.119	0.221849	1.7	9.33333	23.76	4.90625	6.4	31.1	Left
200	0	53	165.4	147	90	525	10.4	487	15.4	46.6	95.6	24	6	89	7.9	4.5	212	26	49	37	201	181	39	128	14.8	1.04	8.2	9.9	0.182	-0.176091	2.7	17.6667	24.74	11.0391	8.6	31.9	Left
201	1	61	163.5	116	71	0	4.5	413	13	39.6	95.8	21.6	6	90	7.7	4.5	159	18	18	22	279	88	56	188	13.3	0.7	4	9.6	0.03	-0.176091	0.7	14.6667	24.37	4.90625	6.1	30.9	Left
202	0	65	172.4	132	80	450	4.2	460	14.1	42.5	92.6	18.6	6.4	111	7	4.1	165	15	14	61	212	117	41	128	13.2	0.69	5.2	9	0.036	0.221849	0.8	16.3333	24.27	6.38314	8.9	33.9	Left
205	1	80	148.4	151	70	0	7	354	10.6	32.7	92.5	21.5	6	91	7.4	4.4	171	24	16	14	189	74	75	89	19.1	0.8	5.5	9.7	0.004	0.39794	0.8	13.6667	23.19	5.377	5.1	34.7	Left
206	1	59	144.9	100	63	0	6.8	409	12	37.2	90.9	25.8	5.2	79	7.2	3.9	293	21	16	16	210	89	67	124	20.1	0.83	5.3	9.4	0.083	-0.0791812	0.6	11	24.11	3.23889	7.1	33.2	Left
207	0	66	165.1	127	96	600	5.9	515	15.3	48.1	93.3	12.5	6.2	85	7.3	4.4	144	26	31	72	216	100	50	137	17.9	0.83	6.7	9.8	0.271	0.154902	0.71	11	25.94	9.06627	6.9	33.3	Left
209	1	55	142.6	132	87	0	3.3	418	12.2	36.8	88.1	15.8	4.9	70	6.7	4.5	158	24	26	13	195	80	75	93	14.4	0.87	5.6	9.2	0.007	0	0.8	16.6667	23.64	4.75414	5.7	33.9	Left
213	1	63	148.6	131	84	600	5.9	398	12.4	37.3	93.9	28.1	5.7	81	7.6	4.3	119	17	15	13	219	98	59	139	12.1	0.55	6.1	9.4	0.032	0	0.7	12.3333	23.43	3.6234	5.2	32.5	Left
214	1	45	156.5	103	56	0	5.8	434	11.8	36.5	84.2	23.8	5.4	90	7.4	4.1	163	14	11	7	196	52	62	121	7.9	0.6	4.6	9.1	0.042	-0.176091	0.7	14.6667	24.99	8.45178	6.2	32.4	Left
215	1	60	148.8	133	83	0	6.7	475	13	40.3	84.8	25.9	5.9	71	7.6	4.1	371	29	26	33	223	91	57	145	15.8	0.7	6.3	9.6	0.317	-0.0791812	1.68	13.6667	24.82	7.47558	4.5	31.6	Left
216	1	58	154.5	118	66	555	7.8	447	14.1	42.9	96	22.2	5.4	70	7.5	4.6	162	18	18	20	203	201	54	115	10.8	0.77	5.1	9.8	0.061	0.0457575	0.71	14	25.2	4.31213	7.7	28.8	Left
218	0	73	153.4	136	73	40	8.8	392	11.9	35.9	91.5	27.9	5.8	92	7.4	4.2	223	32	36	44	207	76	48	137	18.3	0.93	6.3	9.4	1	0.09691	1.2	13.6667	23.16	3.75635	10.6	33.1	Left
219	0	57	162.4	184	118	720	5.7	487	14.2	43.8	89.8	19.2	5.9	89	7.5	4.1	229	19	18	58	231	128	38	164	16.2	1.04	7.4	9.3	0.245	0.09691	1	14.3333	23.48	2.75977	9.3	31.6	Left
220	1	71	145.9	145	74	0	8.9	443	13.3	40.8	92	24.8	6	86	7.1	4.1	205	22	14	18	210	78	43	145	19.2	0.71	5.8	9.3	0.037	0.522879	0.8	15	23.6	5.86931	8.8	31.2	Left
221	1	49	158.4	149	90	280	6.7	482	13.6	42.4	88	24.5	5.5	86	7.4	4.2	184	18	13	11	198	45	66	122	10.8	0.67	3.3	9	0.032	-0.0791812	0.6	18.3333	23.8	4.02943	9.8	30.7	Left
222	1	57	160.2	154	101	0	6.6	445	13.9	42.7	95.8	26.9	5.6	94	7.4	4.7	302	17	15	27	181	53	56	109	15.8	0.66	4.8	9.9	0.018	-0.0791812	1	14	22.95	10.8103	13.3	29.7	Left
223	0	64	161	122	82	0	8.3	492	14.3	43.7	88.9	21.6	5.7	85	7.4	4.2	223	26	23	25	214	56	50	155	20.5	1.27	7.3	9.2	0.167	0.30103	0.8	11.6667	23.09	4.90625	9	31.7	Left
224	1	57	156.9	121	69	0	4.1	428	12.7	39.1	91.4	35.1	5.7	85	8	4.7	128	24	27	45	244	61	71	154	11.9	0.76	5.9	10	0.078	-0.0791812	0.84	12	23.28	5.5387	11	31.5	Left
225	1	43	158.8	131	88	200	9.2	420	13.6	40.7	96.8	31.4	6	91	7.1	4.2	174	21	33	56	269	398	34	143	7.8	0.74	5.2	9.4	1.519	0	0.5	12.6667	24.34	13.9713	5.6	32.7	Left
227	0	54	169.8	118	71	680	7.1	447	12.8	39.6	88.6	21.8	5.8	79	7.3	4.2	195	19	25	51	212	106	50	139	13.8	0.81	7.7	9.4	0.223	0.154902	0.6	9.66667	23.8	3.75635	7.4	30.3	Left
228	0	65	169.9	104	71	1000	4.5	514	16	48.8	95	23.1	5.6	89	7.4	4.4	229	23	39	28	220	83	36	168	10.3	1.01	4.8	9.4	0.008	0.39794	1	10.3333	23.9	6.0382	7.6	29.8	Left
229	1	60	153.2	98	62	0	7.6	501	11.6	37.7	75.1	9.3	5.6	87	7.7	4.6	215	16	13	10	223	144	39	131	22.9	0.95	5.6	9.5	0.014	-0.176091	0.7	13	23.13	2.99452	8.9	32.5	Left
230	0	68	162.4	90	52	900	8.1	395	12.5	38.2	96.7	16.6	5.9	104	7.6	4.6	176	32	35	31	144	76	55	64	29.2	1.55	9.4	9.1	0.13	0.154902	1.9	10.7	22.53	3.23889	6.1	33.8	Left
231	1	64	149.4	156	74	0	4.9	459	14.3	43.1	94.1	18.7	6.3	107	7.6	4.5	329	18	28	18	254	72	77	150	23.9	0.68	3.8	9.5	0.007	-0.176091	1.4	16.6667	22.05	5.5387	8.5	32.6	Left
232	0	67	163.9	124	74	0	5.6	498	14.6	45	90.3	20.7	5.8	93	7.1	4.3	163	19	16	19	260	253	63	130	21.5	0.8	5	9.2	0.012	0	0.6	9.66667	24.61	2.99452	9.8	34.3	Left
233	0	57	173.4	121	69	560	5.8	498	15.1	45.6	91.6	29.3	5.7	105	7.8	4.6	226	25	25	67	238	97	47	158	20	0.78	7	9.8	0.082	-0.0791812	0.8	11.3333	24.08	4.45706	9.7	32	Left
235	1	71	147.4	130	71	1000	6.3	484	14.7	44.4	91.8	29.4	5.8	76	7	4.4	190	21	16	24	217	117	63	123	9.5	0.61	5.3	9.4	0.03	0.30103	2.6	12.3333	21.58	2.53459	6.5	33	Left
236	1	40	171.5	123	58	50	5.3	422	11.1	35.2	83.4	33	5.5	88	7.3	4	180	18	17	17	184	68	58	103	5.4	0.49	4.2	9.5	0.005	0.154902	0.5	12	24.52	3.75635	16.1	31.4	Left
238	0	67	161.4	152	97	450	3.7	456	14.6	44.3	97.2	19.2	6	87	7.6	4.5	182	27	26	22	188	153	62	89	12	1.05	6.4	9.6	0.037	0.09691	1.5	13.6667	22.74	6.91858	8.2	31.2	Left
240	1	78	157.9	137	66	0	5	400	12.9	39.4	98.5	15.9	6.9	160	7.1	4.4	235	18	14	14	196	75	51	129	6.3	0.64	3.3	9	0.067	0.30103	1.97	14.6667	23.66	3.49284	8.6	33.2	Left
241	0	74	159	135	85	560	6.4	511	15.9	48.7	95.4	22.7	5.8	101	7.9	4.1	207	24	22	26	213	83	58	126	17.1	1.3	8	9.7	0.033	0.221849	1.1	14	22.65	4.31213	11.2	34.8	Left
242	1	73	154	159	84	0	4.6	403	12.1	36.6	90.7	21.9	5.5	84	7.7	4.3	225	36	26	21	221	63	74	126	12.3	0.71	4.4	9.5	0.026	0.30103	1.3	11	23.41	4.45706	5.5	32	Left
244	1	67	147.6	157	73	0	4.7	461	13.5	41	88.8	19.9	6.2	91	7.5	4.3	368	34	31	20	161	217	35	66	16.3	0.7	3.7	9.2	0.07	0.154902	0.7	17.3333	24.01	10.8103	10.6	31.2	Left
246	1	81	138.7	137	61	0	4.6	408	12.9	39.6	97	21.8	5.6	70	7.4	4.2	298	21	14	25	182	53	56	106	19.4	0.63	4.8	9.6	0.305	0.154902	0.8	10.3333	22.52	5.5387	13.5	36.3	Left
247	1	63	154.9	146	68	0	7.3	400	11.8	36.1	90.2	28.8	5.3	106	7.5	4.2	189	16	11	13	176	68	54	103	9.6	0.64	4.3	9.4	0.149	0.154902	1	16.7	22.74	4.60442	11.2	32.4	Left
249	0	69	163.2	107	75	400	7	507	14.7	45.4	89.5	16.1	5.7	111	7.8	4.8	177	26	31	56	237	159	69	140	21	1.17	9.2	10	0.049	0	1.3	17.3333	24.45	3.49284	9.8	32.9	Left
250	0	69	165.6	155	74	460	8.3	469	14.1	43.1	91.8	25.8	5.9	126	8.5	4.8	202	28	28	43	162	99	58	80	18.6	1.15	6.9	9.5	0.025	0	0.6	14.3333	22.61	10.1383	13.4	32.6	Left
252	1	55	159.6	115	73	0	5.5	403	13.3	40.2	99.9	16	5.7	97	7.5	4.6	221	21	28	30	158	70	74	71	10.9	0.58	4.3	9.5	0.007	0.0457575	0.77	12.3333	23.13	4.31213	9.5	30.2	Left
253	0	60	173	136	78	800	12.1	476	14.5	44.7	93.9	25.1	5.7	100	7.1	4.2	133	18	21	45	174	147	36	102	10.4	0.89	7.2	9.7	0.166	0.154902	0.9	15.3333	24.55	5.21766	14.6	33.8	Left
254	0	65	165	146	99	260	5.7	494	15.8	47.7	96.4	22.3	5.5	85	7.5	4.5	211	53	87	79	258	225	41	174	16.4	0.81	7.5	9.4	0.088	0.154902	1	11.6667	23.13	5.86931	9.7	29.6	Left
256	1	65	149.6	125	71	0	5	421	12.6	38.7	92.1	23.4	5.8	91	7.4	4.4	291	18	20	57	205	118	58	113	12	0.49	4.9	9.6	0.095	-0.0791812	0.77	11.3333	23.85	7.47558	15.2	30.9	Left
257	0	67	163.9	135	82	80	5	512	15	46.1	90.1	21.3	5.6	83	7.5	4.4	217	19	19	23	205	210	54	105	15.6	0.87	6.4	9.6	0.012	-0.0791812	0.7	13	22.88	3.89169	11.9	30.2	Left
258	1	50	151.3	142	88	0	4.1	449	12.1	37.2	82.9	26.2	5.5	86	7.7	4.2	162	16	12	11	265	54	62	188	12.7	0.63	3.9	9.5	0.011	-0.0791812	1	15	23.78	6.20947	7.9	32.6	Left
259	0	55	174.9	128	66	0	5.6	473	13.5	40.8	86.4	18.8	5.4	90	7.7	4.3	283	20	16	11	196	67	58	123	17	0.89	4.1	9.1	0.004	-0.0791812	0.7	11.6667	24.06	5.5387	6.3	31.9	Left
260	0	79	160.6	135	54	260	9	462	14.2	43	93.2	41.7	5.8	88	7.2	4.6	153	21	15	42	235	144	66	143	15.1	0.96	3.5	9.9	0.182	0.69897	2.3	12.3333	24.1	2.75977	6.7	36.4	Left
263	1	65	150.1	124	76	0	6.4	429	12.9	39.5	92	19.8	5.8	84	7.2	4.1	308	31	31	81	216	76	56	139	12.7	0.73	5.2	9.3	0.037	0	0.8	14.3333	23.83	3.75635	8	32	Left
266	0	77	168.4	159	94	1350	6.3	443	13.4	40.3	91	20.6	7.6	127	7.9	4.3	229	26	32	26	250	115	47	171	13.5	0.77	5	9.7	0.139	-0.0791812	1.6	16	22.22	2.99452	7.4	33.5	Left
267	1	61	142.1	129	74	0	6.5	432	12.6	37.8	87.5	22.5	5.7	75	7.4	4.4	256	27	18	41	207	187	44	108	15	0.54	4	9.7	0.017	-0.0791812	1.09	12.3333	22.41	4.02943	9.3	30.5	Left
268	1	55	155	138	93	600	5.2	416	12.6	38.8	93.4	27.3	5.4	95	7	4.1	116	17	13	14	175	40	71	78	12.8	0.58	2.8	9.1	0.053	-0.0791812	0.6	18.3333	24.95	4.02943	8.7	31.6	Left
273	1	56	152.9	132	74	0	4.6	458	13	39.4	86	20.1	5.8	85	7.4	4.5	136	23	25	11	220	88	59	141	15.4	0.58	4.1	9.5	0.027	0.39794	0.62	15	23.84	4.90625	6	31.6	Left
274	1	67	145.3	96	55	450	7.2	460	14.5	43.5	94.5	21.5	5.7	80	7.4	4.2	267	31	26	39	299	106	83	168	10.8	0.56	5.1	9.5	0.036	0.154902	0.84	13	23.45	5.06076	7.3	32.6	Left
275	0	62	181.9	139	94	117	5.3	402	14.2	43.2	107.4	20.8	5	90	7.1	4.4	232	19	16	103	166	82	52	97	18.7	0.86	6	9.1	0.017	-0.0791812	0.7	13.3	24.82	9.70227	14.6	33	Left
278	0	70	162.5	178	86	1260	4.5	524	14.9	47	89.8	19.5	6	109	7.4	4.7	228	21	16	27	169	99	51	99	17.3	0.86	9.2	10	0.032	-0.0791812	1.9	13.7	24.19	9.70227	11.7	33.3	Left
283	1	59	158.1	120	86	0	5.1	474	13.8	42.2	89	18.4	5.9	90	8.2	5	259	23	24	17	195	50	87	84	13.6	0.55	5	10	0.005	0.0457575	2.3	15	23.29	7.28753	9.6	32.5	Left
284	1	69	147.6	162	85	0	5.3	455	13.2	40.7	89.6	19.5	5.8	85	7.7	4.8	180	21	22	23	225	72	82	122	18.8	0.66	5.6	9.2	0.025	0.0457575	1.9	16.7	22.42	4.31213	7.8	30.9	Left
286	1	56	160	122	75	0	7.4	466	13.9	42.7	91.6	24.4	5.4	75	7.5	4.3	186	19	16	12	246	85	90	138	9.9	0.56	3.7	9.3	0.018	-0.176091	1.3	12.7	23.67	2.87595	15.3	33.5	Left
289	1	71	148.3	137	70	0	4.3	449	13.9	42	93.7	14.6	6.1	100	7.2	4.6	298	33	41	34	223	145	56	130	14.9	0.55	5.1	9.2	0.057	1	1	13.7	23.79	5.06076	8.9	35.7	Left
292	1	67	155.4	129	63	270	5.3	425	13	39.5	93	17.1	5.8	76	6.7	4	243	17	9	7	243	81	72	147	17.9	0.52	5	9	0.021	0.221849	0.9	11.7	21.93	6.55921	6.9	30.8	Left
293	1	69	148.3	122	69	0	6.8	464	13.8	43	92.8	24.2	5.9	81	7.8	4.3	316	27	26	17	191	85	47	126	10.6	0.6	5.3	9.4	0.109	0	0.9	13	23.45	2.75977	9.2	33.6	Left
294	1	68	143.5	124	68	0	5.9	428	13.8	41.6	97.2	22.5	5.7	84	7.4	4.4	231	28	19	27	244	78	76	148	13.4	0.74	5.4	9.7	0.031	0.39794	0.6	15	22.93	2.40063	12.6	30.1	Left
297	0	68	164	133	76	675	6.3	481	14.8	44.3	92.1	17.8	5.8	95	7.5	4.5	147	26	35	26	187	185	32	117	16.6	1.07	6.8	9.3	0.012	0	2.3	12.7	25.62	8.25176	8.4	33.3	Left
298	0	72	157.4	118	81	900	5.9	457	13.7	42.2	92.3	21.5	5.6	91	7.4	4.4	218	27	28	17	175	293	35	92	13.3	0.72	6	9.4	0.041	0	4	9.3	23.59	4.31213	7.1	32.4	Left
299	1	66	150.4	92	50	0	5.7	424	13.5	41.2	97.1	14.6	5.5	82	6.8	4.3	323	21	20	25	219	48	79	104	15.6	0.71	5.4	9.1	0.011	-0.0791812	0.62	14.3	22.65	11.7398	13.5	31.7	Left
301	0	70	169.9	141	89	0	8.4	503	15.1	46	91.4	23.1	5.3	79	7.6	4.4	163	23	22	31	195	166	36	115	16.3	0.85	7.7	9.4	0.084	0.221849	0.8	15.3	23.9	4.02943	7.6	32.8	Left
302	1	67	157.8	143	72	0	5.2	487	13.7	42.9	88.1	16.9	5.7	80	7.3	4.5	183	20	14	27	208	43	98	78	13.9	0.69	3.5	10.1	0.003	-0.0791812	0.7	16.7	23.85	4.90625	8.1	31.5	Left
303	0	66	179	137	78	5	4.8	431	12.9	39.3	91.3	23.2	5.5	81	7.3	4.5	152	21	23	18	162	34	58	94	18.9	0.69	6.4	8.9	0.071	-0.176091	1.2	14	24.89	4.02943	6.4	32	Left
304	0	75	155.8	166	87	2000	5.8	441	13.8	41.6	94.2	22.1	5.6	80	6.9	3.9	101	25	29	28	203	112	67	111	18.3	0.82	7.7	9.2	0.022	0.09691	1	11.7	23.03	3.75635	6.5	31.8	Left
305	1	41	160.4	104	58	0	4.5	418	12.8	38.8	92.8	14.3	5.2	71	7.1	4.5	113	17	16	20	155	35	83	54	9.2	0.7	4	9	0.003	-0.176091	0.58	14.7	25.87	10.1383	10.2	31.3	Left
306	1	70	158.9	141	82	0	4.1	413	12.4	37.6	90.9	19.1	5.7	87	7.3	4.4	174	15	9	13	225	47	90	107	11.2	0.65	3.8	9.4	0.003	0.0457575	0.7	16.3	24.59	4.90625	8.8	34.1	Left
307	1	65	153.3	121	70	0	4.9	439	12.8	38.7	88.1	24	5.9	76	8.3	4.2	247	31	34	21	219	84	60	129	17.3	0.66	5.4	9.7	0.087	-0.176091	0.6	12.3	25.22	4.02943	9.3	34.2	Left
309	0	61	164.7	112	76	300	4.3	488	14.8	45.2	92.6	14.4	5.8	72	7.4	4.3	325	23	34	41	207	82	55	135	14.9	0.95	6.9	9.3	0.041	0.0457575	0.5	15.3	26.53	8.85907	6.6	29.3	Left
310	1	55	158.4	109	66	0	5.4	414	13	39.8	96.1	22	5.8	93	7.4	4.4	201	20	23	44	329	76	86	206	16.1	0.57	5.3	9.7	0.009	0.154902	0.7	11.3	22.79	5.06076	14	30.5	Left
313	0	72	162	150	84	800	5	446	14.9	45.3	101.6	14.2	6.4	97	7.5	4.4	210	24	28	55	201	86	66	113	14.1	0.85	5.8	9.1	0.024	0	0.8	16.7	24.11	5.86931	10.3	31.6	Left
314	1	68	149.9	135	82	360	6.8	412	12.7	39.6	96.1	23.1	5.4	82	7.1	4.2	169	21	17	21	181	78	63	94	14.2	0.51	3.2	9	0.021	0.30103	1.15	16	23.61	7.47558	7.1	32.4	Left
315	1	57	154.9	111	73	0	7.1	424	12.3	37.6	88.7	27.7	5.6	81	7.3	4.2	167	18	14	19	205	127	47	118	12.1	0.66	4.9	9.1	0.004	-0.176091	0.7	11	22.4	2.99452	10.9	32.1	Left
316	0	47	165.1	108	70	1020	5.6	461	14	42.7	92.6	22.3	5.1	88	7.1	4.4	154	20	26	67	194	108	50	115	15.9	0.68	5.5	9.9	0.039	-0.176091	0.7	10.5	25.95	10.5839	8.1	29	Left
318	1	62	151.1	108	59	250	4.2	372	11.7	34.1	91.8	15.1	4	92	7.3	4.7	213	18	13	13	187	62	52	111	12.1	0.64	4	9	0.022	0.30103	0.8	15.5	25.68	8.85907	13.1	32.8	Left
319	1	40	159.6	99	62	160	5.8	442	12.6	39.1	88.3	22.8	5.3	79	8.1	4.2	174	20	15	9	201	63	54	129	13.6	0.58	4.5	9	0.042	-0.0791812	0.62	15	22.91	5.21766	12.9	30.4	Left
321	0	73	161.4	138	72	0	4.6	495	14.9	45.4	91.7	18.7	5.5	91	7.5	4.3	200	27	21	30	194	173	45	122	19.1	1.05	5.8	9.2	0.003	0.221849	0.6	10.5	22.77	3.75635	9.5	31	Left
322	1	71	151.7	144	88	0	5.3	450	13.4	41.2	91.6	15.9	6.2	94	7	4.4	273	21	30	16	200	59	59	124	12.3	0.58	5.3	9.3	0.017	0.30103	0.7	13.5	23.27	3.6234	9.1	30.8	Left
323	1	63	159.3	119	71	0	5.7	424	13	40	94.3	27.4	5.3	83	7	4.3	137	25	27	13	219	138	51	138	11.4	0.67	3.9	9.3	0.027	-0.0791812	0.6	15.5	24.84	7.66602	8.1	33.5	Left
324	0	65	167.3	119	70	1080	6.3	469	13.9	42.2	90.1	18.6	6.4	112	7.6	4.4	242	23	28	46	175	175	46	97	26.3	1.15	6.4	9.6	0.04	-0.0791812	0.8	15	24.11	3.49284	7.1	30.9	Left
325	0	66	157.9	138	71	1050	7	390	12.5	36.9	94.7	21.4	5.9	102	7.7	4.4	78	15	13	68	198	94	59	111	15.1	0.62	3.9	9.4	0.03	-0.0791812	0.8	17	23.58	5.5387	7.6	34.9	Left
327	1	56	156.5	101	68	0	6.7	462	13.5	41.8	90.5	20.9	5.6	83	7.5	4.4	152	28	23	44	178	43	53	107	17.6	0.72	5.2	9.4	0.003	-0.0791812	0.8	11.5	21.98	5.86931	10.4	31.2	Left
328	1	67	150	119	67	750	5	451	14	42.5	94.3	20.6	5.8	84	7.4	4.3	226	22	14	28	264	155	57	165	14.6	0.7	4.8	9.4	0.109	0.0457575	0.61	18.3	21.19	2.99452	14.8	33.7	Left
329	0	68	156.4	166	90	0	4.2	443	13.6	41.7	94.1	20.1	5.8	91	7.5	4.4	149	17	15	17	284	149	58	186	9.7	0.61	4.9	9.6	0.145	-0.176091	0.6	13.5	22.52	2.53459	7.5	32	Left
330	0	61	160	161	106	410	7	387	14.5	43	111	25	5.4	81	6.8	3.9	409	63	60	474	218	475	52	86	11.3	0.76	7.6	9	0.029	0.221849	4.1	14.5	22.83	4.31213	14.5	29.6	Left
332	1	77	148.7	154	71	0	4.4	430	13.3	41.6	96.7	13.3	5.4	82	7.2	4	273	25	22	14	231	113	50	147	16	0.57	4.4	9.1	0.071	0.69897	0.69	15.5	22.28	8.45178	5.8	31.8	Left
333	1	58	157	115	72	330	7.8	441	11.7	36.9	83.8	24.7	6.1	85	6.9	4.1	226	12	12	12	240	157	43	168	7.1	0.59	4.1	9.2	0.012	-0.0791812	0.6	14	23.99	4.31213	16.9	31.1	Left
334	1	69	151.9	129	80	0	3.9	375	11.4	35.2	93.7	15.2	5.7	74	7.4	3.9	196	24	14	17	253	73	60	165	15.3	0.62	4	9.2	0.017	0.30103	1.15	10.5	23.24	7.28753	8.3	31.3	Left
335	0	72	161.4	116	72	0	6.2	455	14	42.7	93.8	22.4	5.9	95	7.8	4.6	268	25	30	15	171	233	36	72	14.6	1.22	5.7	9.6	0.046	0.69897	0.9	18	22.48	4.02943	9.2	31.1	Left
336	1	58	142.1	121	63	0	5.5	412	11.9	36.3	88	23.9	6.4	86	7.5	4.4	256	24	22	15	189	40	78	85	15	0.49	3.2	9.3	0.022	0.0457575	0.9	12	23.6	4.45706	10.8	33	Left
338	0	65	171.9	125	82	170	6.3	425	14	42.4	99.7	24.9	6	126	7.5	4.7	249	26	20	38	219	72	52	132	13.9	0.72	4.7	9.7	0.022	-0.0791812	1.9	11.5	23.1	6.20947	17.3	34.5	Left
341	1	70	146.4	122	70	0	7.8	401	12	37	92.5	30.8	5.8	85	7.8	4.3	158	29	34	21	192	104	65	94	17	0.63	5.2	9.4	0.139	-0.0791812	1.23	12.5	20.82	3.23889	8.8	31.4	Left
344	1	61	155	142	67	250	6.2	455	14.4	43.5	95.6	22.3	5.6	80	6.6	4.1	315	15	13	25	235	70	80	133	13.8	0.5	5	9.1	0.031	0	0.7	15	22.57	4.60442	16.5	33.3	Left
346	0	56	171.8	153	89	0	5.7	471	14.9	44.7	94.9	21.4	6.2	156	7.5	4.4	235	20	23	37	206	161	53	117	9.7	0.74	4.6	9.5	0.018	0.154902	0.8	19	25.42	19.3196	9.6	33.7	Left
347	1	52	154	159	112	0	5.5	499	15.2	46.2	92.6	29.2	5.6	83	7.3	4	231	23	33	16	217	70	68	128	10.1	0.43	5	9.1	0.05	-0.176091	0.54	16.5	25.17	8.85907	8	33.7	Left
349	1	61	157.8	104	51	0	3.7	407	12.9	39.7	97.6	24.5	5.5	86	7.1	4.4	144	19	12	20	229	76	56	152	14.5	0.6	3.1	9.3	0.006	-0.0791812	0.6	14	22.44	5.86931	12.1	31	Left
350	1	72	141.3	113	66	0	6.9	480	14.3	43.6	90.7	19.9	6.3	88	7.4	4.5	222	31	36	16	186	122	53	116	12.8	0.61	6.4	9.2	0.015	0.0457575	0.8	14	24.81	5.5387	9.9	32	Left
351	0	68	157.3	144	86	860	6.5	449	13.6	41.8	93.1	21.1	6.1	97	7.3	4	206	20	13	39	183	55	61	97	14.4	0.74	5.7	9.5	0.312	-0.0791812	0.8	15.5	24.27	6.91858	9.8	31.1	Left
352	1	62	158.7	127	72	0	5.6	426	12.3	37.8	88.7	18.5	5.6	87	7.4	4.2	247	19	16	14	206	90	49	136	14.7	0.61	4.2	9.2	0.019	0.522879	1.08	14.5	23.93	3.11552	6.9	32	Left
353	0	45	163.7	130	75	1080	10	493	14.6	44.8	90.9	25.7	5.7	83	7.3	4.7	174	21	20	11	243	128	55	166	11.8	0.7	5.4	9.7	0.011	0	0.8	13	24.33	4.1696	8.4	31.7	Left
354	1	61	146.9	86	51	0	4.9	456	13.2	40.2	88.2	19.3	5.6	87	6.8	4.2	180	19	16	15	255	69	76	160	14.4	0.68	4.7	9.3	0.054	0.39794	0.8	12.5	22.9	5.70279	10.6	31.6	Left
357	1	54	151.2	107	59	0	6.8	374	11.4	35.2	94.1	28.2	5.6	74	7.4	4.3	170	20	16	56	268	63	89	156	14.7	0.81	4.7	9.4	0.251	-0.176091	0.7	17	22.89	4.31213	9.2	32.3	Left
359	1	44	153.5	95	52	0	6.4	461	14.1	43.3	93.8	24	5.3	74	7.1	4.3	196	13	10	13	222	40	79	132	10.1	0.54	3.2	9	0.006	-0.0791812	0.5	10.5	25.03	3.36465	13.8	30.4	Left
361	0	65	151.2	136	74	800	8.5	444	14.4	43.8	98.7	25.9	6.5	82	7.2	4.2	194	17	13	47	212	145	42	129	19.5	0.87	6.2	9.2	0.129	0.30103	0.9	16	24.28	4.60442	9.9	33.2	Left
362	1	69	146.9	150	84	0	4.5	384	12.8	38	98.8	21.3	5.5	94	7.4	4.5	181	23	16	21	320	57	98	191	10.1	0.62	5.4	9.5	0.006	0.09691	0.9	13	22.47	5.5387	12.3	30.9	Left
364	1	63	153.6	121	62	700	6.7	475	13.8	43.1	90.6	20.4	5.2	80	7	4.1	237	22	16	69	235	46	82	132	20.1	0.75	5.2	9.2	0.049	0	0.8	13	23.08	4.90625	10.7	30.8	Left
368	1	44	159	111	60	0	5.3	417	12.1	36.9	88.6	18.3	5.3	77	7.8	4.9	146	19	15	14	304	40	92	180	12.6	0.63	3.9	9.4	0.008	-0.0791812	0.7	13.7	24.54	3.75635	9	33.7	Left
369	1	67	162.1	149	74	1170	5.7	461	13.4	41.8	90.8	26	5.4	89	7.2	4.4	171	20	14	22	183	54	91	66	9	0.55	3.8	9.2	0.011	0.39794	0.8	16	23.05	8.05408	7.6	31.1	Left
370	1	60	149.2	143	73	18	5.7	383	12.4	37.9	99	19	5.2	85	7.3	4.4	147	17	17	15	250	44	93	136	13.9	0.65	5.1	9.7	0.013	-0.0791812	0.7	16.3	22.11	5.377	11.2	31.6	Left
371	0	60	163	108	71	360	4.4	491	14.9	46.2	94.1	20.1	5.3	77	6.8	4.1	205	30	27	29	183	57	53	118	12.4	0.81	4.4	9	0.019	-0.0791812	0.77	15	23.06	3.6234	9.4	29.6	Left
374	0	59	161.7	113	73	20	5.7	453	14.3	42.2	93.3	16.3	5.4	88	7.7	4.6	212	43	35	34	224	221	63	119	18.5	0.9	7	9.4	0.053	-0.0791812	1.6	12.3	24.77	3.75635	7	31.9	Left
375	1	52	148.5	144	94	0	5	424	13	39	92.1	19.7	5.5	83	7.7	4.5	240	23	32	19	287	188	61	198	11.1	0.58	4.9	9.7	0.05	-0.176091	0.7	14.3	24.37	5.86931	7.1	31.5	Left
376	1	53	143.9	154	95	0	5.4	459	13.4	41.5	90.4	22.3	5.4	115	7.6	4.4	307	24	21	23	280	72	93	173	9.2	0.75	5.2	9.5	0.008	-0.176091	0.7	16	22.47	5.21766	6.9	29.5	Left
377	0	55	162.4	125	77	0	5.5	503	14.8	45.9	91.3	26.1	5.6	77	7.9	4.8	240	44	91	433	260	148	63	164	16.3	0.87	7.6	10	0.038	-0.0791812	0.4	19	24.84	6.55921	6.7	34.6	Left
379	1	67	151	148	80	0	3.7	411	12.9	40	97.3	24.3	5.6	78	7.4	4.5	254	22	23	25	150	65	58	71	22.9	0.56	4.5	9.9	0.007	0.30103	0.8	14.7	27.57	5.70279	7.7	34.5	Left
381	0	67	169.2	120	72	705	6.6	410	13.9	42.6	103.9	18.9	5.6	83	7.1	4	288	35	22	25	195	48	83	88	10.6	0.83	6.4	9.2	0.092	0.30103	2.2	11.7	24.98	4.02943	4.9	31.7	Left
382	0	59	167.8	130	69	500	5.9	458	14.1	42.7	93.4	22.7	6.1	90	7.5	4.5	242	24	23	39	254	143	45	180	16.8	1.02	9	9.7	0.172	0.09691	1.28	16.7	24.34	6.0382	6.3	32.9	Left
383	1	54	159.9	138	84	0	6.8	456	13.3	40.3	88.5	20	6.3	87	7.5	4.5	372	43	72	57	248	183	53	161	14	0.75	6.7	9.5	0.14	-0.176091	0.9	12.7	24.42	4.02943	10.9	31.6	Left
384	0	70	151.5	119	64	800	7.5	442	14.9	44.6	100.9	14.3	5.7	108	7	4.2	214	37	31	34	187	42	77	78	14.2	0.74	7.8	9.4	0.029	0.221849	0.7	13	21.7	3.75635	10.4	30.1	Left
385	0	77	163.9	162	86	200	8.1	445	14	42	94.4	24	5.7	86	7	4	236	20	19	151	177	154	50	91	12.3	0.83	7.2	8.9	0.077	0.221849	1.2	15	23.22	6.55921	4.2	33.7	Left
386	1	75	151.5	178	84	329	4.5	366	11.3	34.2	93.3	22.3	5.6	89	6.6	4.3	143	16	8	13	180	63	56	94	18.4	0.56	3.7	9.2	0.035	0.221849	1.5	9.7	21.51	7.66602	15.5	33.1	Left
388	0	59	156.2	125	74	702	9	552	15.5	47.9	86.9	17.9	5.6	99	7.4	4.4	248	16	18	33	234	329	39	118	14.7	0.76	7.5	9.6	0.151	-0.176091	1.15	15	24.5	4.1696	10.4	30.7	Left
390	0	68	163.5	135	77	1260	5.4	428	13	40.4	94.3	22.4	5.6	85	7.3	4.5	162	19	21	21	186	60	65	88	17.1	0.81	3.5	9.3	0.012	-0.0791812	2.4	12.3	23.31	4.31213	11	28.2	Left
391	1	61	146.4	133	75	0	4.6	413	13.4	40.4	97.8	20.9	5.4	92	7.7	4.5	224	24	18	13	263	96	84	149	10.9	0.67	3.3	9.5	0.008	-0.176091	0.6	15.3	23.18	6.73772	16.2	30.6	Left
395	1	44	164.5	112	62	0	5.4	407	7.8	26.2	64.3	26.9	5.1	79	7.2	4.2	126	17	11	13	202	58	71	113	9.3	0.56	4.3	9	0.008	0.09691	0.6	15	26.53	5.86931	9.1	33.9	Left
396	1	74	145.3	143	67	0	5.1	390	12	36.1	92.5	21.5	5.5	71	7.1	4.4	123	29	24	31	227	45	87	111	21.9	0.74	5.2	9.6	0.008	0.09691	1.1	18.3	25.09	4.31213	6.4	32.1	Left
397	0	46	169.8	140	87	460	6.5	466	14.4	43.5	93.4	23.1	6	89	7.5	4.5	180	26	42	114	281	293	57	174	14	0.78	8.3	9.3	0.135	0	0.6	19	25.71	5.21766	14.1	31.8	Left
398	1	75	145	155	77	0	5.5	412	11.1	34.6	84	22.5	5.4	90	7	4	326	15	11	21	214	42	62	135	8	0.58	2.8	8.8	0.013	0.09691	1.08	12	21.17	5.21766	4.8	34	Left
399	0	65	169.9	103	61	1200	5.7	444	13.7	41.9	94.5	26.8	5.6	86	7.1	4.4	177	24	20	22	160	95	50	85	20	1.01	5.9	9.6	0.603	0.09691	0.61	13	24.35	2.42557	5	34.4	Left
400	1	59	148.5	143	94	0	8.2	449	14	42.3	94.4	31.4	5.5	83	8	4.8	250	24	20	21	310	173	81	179	11.4	0.69	5.4	9.8	0.013	0.154902	0.69	13.3	23.93	4.90625	13.7	31.2	Left
401	1	62	154.6	150	83	0	6.1	416	13	40.4	97.1	17.7	5.4	90	7.8	4.5	187	21	26	90	167	56	53	93	18.2	0.64	5.6	9.4	0.109	0.0457575	0.69	14	23.37	11.2702	8.5	32.8	Left
403	0	63	170.4	139	85	340	3.7	414	12.8	39.7	95.9	15.4	5.5	84	6.8	4.1	157	25	26	31	192	64	66	108	19.4	0.81	4.8	9	0.008	-0.176091	0.8	10.3	24.03	3.6234	6.6	30.4	Left
404	0	86	163.9	156	80	0	7	402	12.1	37	92	17.1	5.7	82	7.2	3.9	238	27	20	32	200	57	67	113	26.8	1.19	7.6	9.2	0.044	0.30103	1	12	22.8	6.0382	9.8	34.4	Left
406	1	60	156.9	156	103	375	9.3	423	12.5	38.5	91	25	5.8	84	7.2	4.5	229	25	22	21	200	73	59	109	9.1	0.62	4.4	9.3	0.018	0.09691	0.6	13.3	22.88	4.90625	12	30.6	Left
407	0	61	170	106	68	800	8.8	476	14.3	44.3	93.2	21.9	5.3	73	7.5	4.1	443	14	13	19	179	97	49	108	11.3	0.89	7.2	9.3	0.486	0	0.5	12	24.49	2.31897	9.1	33.4	Left
408	1	51	161	158	71	60	4.7	388	10.7	33	85.1	21.2	5.3	79	7.7	4.5	139	18	14	14	179	59	50	114	8.4	0.7	3.7	9.4	0.011	0.154902	0.6	10.3	24.08	8.25176	8.7	29.9	Left
410	1	59	148.1	148	97	360	7.9	452	13.5	40.9	90.4	22.3	8.2	143	7.8	4.7	257	23	29	148	263	179	68	161	17.5	0.51	4.3	9.7	0.042	0.09691	0.7	16.3	22.18	5.21766	8.9	30.4	Left
411	1	67	152.9	142	74	0	6.2	433	12.8	39.2	90.6	21.2	5.7	80	7.6	4.2	153	22	22	31	197	171	56	98	13.7	0.56	5.8	9.3	0.07	0.154902	0.8	13.7	24.31	9.27588	10.2	34.8	Left
413	1	41	160.8	124	67	0	7.6	417	11.9	36.4	87.5	24	5.4	71	7	4.3	94	16	10	9	234	53	62	152	13	0.7	3.8	9.4	0.021	0	0.45	17.7	26.77	7.66602	9.8	31.3	Left
415	0	51	167.3	99	61	600	7.5	472	14.7	44.3	93.9	27.2	8.2	101	7.5	4.9	196	20	31	52	282	154	51	199	14	0.84	5.1	9.6	0.072	-0.0791812	0.8	17	22.96	4.75414	9.8	32.7	Left
416	0	44	172	126	72	480	9.6	530	16	48.9	92.3	20.2	5.5	81	7.6	4.9	174	23	20	38	221	179	39	158	12.1	0.87	6.5	9.5	0.156	-0.176091	0.61	14.3	23.97	4.75414	6.8	32.5	Left
417	1	45	147.6	155	95	0	13.2	464	12	37.9	81.8	38	5.6	78	8	4.1	179	20	22	16	213	88	54	145	11.6	0.71	5.9	9.4	0.179	0.0457575	0.6	18.3	25.14	6.0382	9	31.4	Left
418	0	49	165.7	117	64	0	5.4	456	13.9	42.8	93.7	21.6	5.3	76	7.3	4.4	181	22	27	29	213	72	62	127	10.5	0.81	4.5	9.7	0.039	-0.176091	0.6	13.3	22.36	4.02943	7.6	30.1	Left
419	1	69	151.2	153	81	0	3.5	360	10.5	32.3	89.9	18.9	7.4	61	8	4.1	229	19	12	11	166	72	56	83	15.4	0.89	3.4	9.6	0.038	0	1.7	13.3	22.22	4.45706	9.1	29.4	Left
422	0	81	163	136	86	0	7.3	406	12.6	38.1	93.9	16.7	5.8	90	7.2	3.9	190	20	19	19	202	111	41	122	22.6	0.83	5.3	9.1	0.104	-0.176091	2.5	10.7	23.82	2.53459	5	35.6	Left
424	0	62	164.6	153	92	690	7.6	499	15.9	47.6	95.4	35	5.6	83	8.2	4.8	207	42	76	59	202	142	35	137	8	0.68	5.8	9.8	0.031	0.0457575	1	10	24.14	8.45178	7.5	31.7	Left
426	1	53	155.1	169	116	990	10.4	480	14.3	43.6	90.8	30.1	5.8	97	7.6	4.4	197	15	19	44	315	171	63	218	9	0.59	5.5	9.8	0.406	-0.0791812	0.6	17	23.54	4.60442	14.9	31.8	Left
427	0	62	157.9	129	79	0	8.3	502	14.4	43.7	87.1	28.8	5.4	77	7.6	4.6	238	16	10	14	213	126	41	143	18.7	0.96	5.9	9.3	0.024	-0.176091	1.2	10	22.29	4.60442	8.8	31.4	Left
428	1	61	159.3	104	55	0	8.6	489	14	43.1	88.1	22.6	5.4	78	7	4.1	354	16	11	13	277	87	74	172	16	0.63	4.6	9.4	0.186	-0.0791812	0.8	13	24.7	11.0391	16.8	32.6	Left
429	0	84	145	181	113	0	6.2	422	13.7	42.1	99.9	14.8	5.4	93	7.7	4.4	214	32	22	17	192	85	57	119	19.4	1.04	5.6	9.2	0.034	0.30103	0.8	12.7	23.39	6.91858	7.2	34.1	Left
430	1	54	152.6	164	96	0	6	453	13.4	41.2	90.9	18	5.8	86	7.8	4.4	200	18	18	42	249	170	48	169	13.2	0.72	6.8	9.4	0.054	0.0457575	0.77	15.3	23.77	3.6234	10.8	30	Left
431	1	64	145.1	101	59	286	6.7	456	13.2	40.1	87.8	20.2	5.2	75	7.4	4.8	148	20	14	16	253	78	69	164	17.1	0.48	4.7	9.9	0.041	0.39794	0.8	16	23.75	4.90625	7	29.6	Left
432	1	55	151	122	77	0	3.6	423	12.6	39	92	20.6	5.7	88	7.6	4.3	294	20	17	16	254	54	62	172	13.6	0.7	3.1	9.5	0.012	0.09691	0.77	15.7	23.34	8.05408	11.2	32.1	Left
433	0	61	170.1	108	58	400	9.1	412	13.7	42	101.9	20.8	5.6	80	6.7	4.2	195	21	16	29	199	103	47	122	14.2	0.97	7.7	8.7	0.059	0	0.7	12.7	26.29	11.0391	14.2	33.6	Left
434	0	44	177.3	135	87	10	5.3	413	13.7	41.2	99.7	28.5	4.9	76	7.6	4.6	227	20	11	15	196	46	79	93	14	0.99	5.7	9.7	0.013	-0.176091	0.6	14.7	24.09	6.38314	11	29.7	Left
436	0	65	167.7	131	69	400	3.9	452	14	42.2	93.3	14.2	6.4	128	7	4.4	116	24	25	47	232	63	64	136	14.2	0.71	6.4	9.5	0.013	-0.0791812	0.8	11.7	22.95	4.02943	12.6	29.5	Left
439	1	63	146.6	91	51	0	4	442	13.6	42.2	95.5	13	6.4	83	7.2	4.2	232	21	24	30	208	85	89	91	17.6	0.49	4.4	9.2	0.008	-0.0791812	0.8	11.3	22.59	4.31213	10.5	31.9	Left
440	0	64	166.4	135	84	240	4.2	421	14.5	44.1	104.7	18.2	5.5	101	6.6	4.1	165	19	13	24	231	78	80	117	16.7	0.75	3	9	0.011	0.154902	1.1	14	23.18	6.20947	8.7	31.4	Left
441	1	65	159.9	128	78	800	4.8	474	13.9	41.5	87.6	15	5.6	80	7.1	4.5	254	22	23	12	212	57	63	127	12.8	0.7	4.9	9.2	0.015	0	0.8	15.7	23.4	6.55921	13.5	31.4	Left
442	1	62	147	123	71	0	3.9	442	13.8	41.9	94.8	23.9	5.8	82	7.5	4.4	176	20	20	13	217	108	71	112	11.2	0.62	4.8	9.2	0.017	0.09691	0.71	14	23.75	7.10183	18.6	34.5	Left
443	1	82	153.4	129	56	0	4.4	381	11.5	35.7	93.9	17.7	6.6	120	7.4	4.2	306	51	39	14	168	69	53	90	22.4	0.91	5.8	9.5	0.026	0	3.3	9	24.44	7.66602	5.1	33.1	Left
444	1	61	151	107	62	0	5.8	458	14	42.1	91.8	22.3	5.6	89	7.4	4.2	204	19	21	19	243	103	50	170	11.6	0.64	5.9	9.6	0.065	-0.0791812	0.8	15.7	22.83	2.53459	14	33.7	Left
445	1	46	152.3	96	66	10	5.7	435	13.1	39.4	90.4	17.1	5.2	82	7.4	4.4	114	15	12	19	219	126	55	132	16.1	0.67	5.5	9.1	0.015	-0.176091	0.54	10.3	22.71	4.02943	8.2	31.7	Left
446	0	51	171.4	96	63	100	5.2	477	14.1	43.5	91.2	18.1	5.3	89	6.9	4.2	275	19	14	12	203	70	79	93	16.2	1.1	6.3	9.3	0.003	0.30103	0.8	13.7	24.72	5.21766	7.9	34	Left
448	0	73	162.9	130	79	100	4.7	496	15.3	45.7	92.2	18.6	5.3	79	7.5	4.5	173	20	23	29	219	112	60	129	16.3	0.87	5	9.7	0.02	0.09691	0.7	15	23.03	4.90625	7.7	33.5	Left
449	0	59	169.3	123	74	580	5.7	470	12.6	39.3	83.5	31.3	5.7	98	7.4	4.2	181	22	19	32	205	71	51	117	15.4	0.74	6.4	9.5	0.023	-0.0791812	1.7	11.3	23.95	5.21766	18	33.2	Left
452	1	65	146	130	68	0	5.2	483	14.5	44.5	92.1	19.3	6.4	129	8.1	4.4	170	25	29	30	164	41	71	68	15.3	0.64	5	9.6	0.03	-0.0791812	0.8	16	22.56	5.86931	16.9	31.2	Left
453	1	46	148.5	119	78	0	4.4	454	13.3	41.6	91.7	17.2	5.2	82	8.1	4.3	220	19	12	36	258	83	63	178	13.6	0.75	3.7	9.4	0.014	-0.176091	2	20.7	23.79	6.91858	8.4	33.5	Left
456	0	55	161.2	158	90	1200	8.8	494	15.3	46.2	93.6	26.3	5.4	84	7.6	4.6	266	21	31	69	252	186	53	162	13.8	0.74	7.2	9.4	0.066	0.154902	0.8	11	24.73	5.21766	18	33.1	Left
457	1	50	155.3	140	84	600	8.6	453	13.9	42.7	94.2	18.2	5.4	77	6.6	4	263	18	17	12	259	109	46	182	12.7	0.73	5.6	8.9	0.023	0	0.7	10.3	23.5	4.60442	16.9	31.1	Left
458	1	54	156	145	91	0	3.6	456	14.1	42.7	93.8	16.6	5.3	71	7.7	5	216	25	28	33	243	83	86	129	14.7	0.69	5.4	10	0.007	0.0457575	0.99	11	26.09	6.20947	12.9	34	Left
459	0	64	163.5	121	70	1200	4.8	462	14.3	44	95.2	21.3	7.2	134	7.1	4.1	172	23	22	24	240	123	49	154	13.3	0.71	5.4	9.3	0.04	-0.176091	0.7	12.3	23.29	3.89169	10.5	30.8	Left
460	0	65	162.4	161	86	280	6.6	552	17.7	53.1	96.3	25.9	5.8	96	7.4	4.3	276	54	53	419	175	120	80	50	11.5	0.71	6.8	9.6	0.023	0	0.6	13.7	22.68	4.31213	11.4	35.1	Left
461	1	56	157.5	120	75	45	4	463	13.1	40.5	87.6	19	5.7	82	6.9	4.5	211	18	10	11	258	132	54	161	8.8	0.56	4	9.3	0.009	-0.0791812	0.8	9.3	23.75	9.48788	14.1	30.9	Left
462	0	70	172	143	88	600	6.9	487	14.1	42.7	87.6	17.1	6.2	90	7.2	4.1	184	22	35	28	233	94	56	149	20.2	0.67	4.6	9.2	0.064	0.221849	0.8	12	24.51	4.02943	13	33	Left
463	1	50	162.2	133	83	340	8.2	478	14	42.5	88.9	22.7	5.9	90	7.4	4.2	209	15	16	45	180	146	45	107	10.1	0.63	5	9.5	0.283	0	0.5	15.7	26.51	3.49284	11.4	32.5	Left
464	0	52	161	122	78	800	7.2	463	14	42.8	92.4	25.9	5.3	78	6.8	4.1	213	22	24	24	222	59	68	137	16	0.86	4.8	8.8	0.058	-0.0791812	0.7	13.3	26.77	5.377	12.8	30.9	Left
465	0	65	161.5	127	77	800	6.8	453	14.4	42.7	94.1	20.5	5.7	96	7.4	4.1	141	22	39	26	255	130	42	180	15.1	0.78	6.7	9.1	0.153	0.0457575	0.8	13	22.94	4.31213	15.8	32	Left
466	1	65	146.5	148	89	0	4.9	439	12.8	38.7	88.2	25.9	5.6	86	7.5	4.1	264	15	13	19	219	121	70	118	12.4	0.54	4.2	9.4	0.227	0	0.86	15.3	21.8	2.42557	9.5	31	Left
467	1	74	146.6	128	71	0	6	377	11.4	35.2	93.4	20.7	6.8	76	6.8	4.1	205	32	22	19	198	151	47	106	26.2	0.94	6.5	9.4	0.082	-0.0791812	0.8	13.7	22.77	3.23889	5.6	30.7	Left
473	0	61	168.8	172	102	0	5.7	493	15.2	45.4	92.2	21.3	5.5	84	7.2	4.2	146	41	73	131	248	251	43	158	13.5	0.94	6.6	9.5	0.056	-0.0791812	0.7	15.7	24.52	8.05408	9.3	32	Left
474	0	66	167.8	135	84	675	6.5	407	13.8	42.2	103.7	19.8	6.3	109	6.6	3.9	105	30	23	119	163	72	47	102	14.2	1.05	7.5	8.9	0.518	0.09691	0.7	16.7	23.62	2.87595	7.4	34.4	Left
475	1	64	154.7	128	83	0	6.4	414	13.5	40.9	98.7	23.6	5.2	91	8.3	4.5	219	28	18	34	203	76	54	117	10	0.77	6	9.9	0.288	0.154902	0.5	16.7	23.99	5.21766	10.8	33.8	Left
477	0	64	164.9	117	61	600	9.6	448	13.5	41.4	92.3	24.1	6.4	96	8.2	4.3	348	22	33	78	152	139	40	91	12.2	0.87	6.7	9.3	0.048	0.0457575	1.5	13.3	23.81	3.11552	7.8	31	Left
478	1	63	154.1	137	75	0	7.4	467	13	39.7	85	23.4	5.5	84	7.6	4.4	190	16	14	30	208	112	64	118	10.6	0.8	4.6	9.7	0.046	0.09691	0.77	13	23.84	5.86931	12.4	30.5	Left
479	0	43	177	157	106	356.5	7.6	481	14.8	44.3	92.1	20.7	6.5	105	7.7	4.9	177	41	129	105	274	390	45	147	11.6	0.73	7.5	9.2	0.343	-0.176091	0.6	14.3	23.21	4.75414	12.2	32.3	Left
480	0	51	173.1	153	97	900	5.1	465	15.1	45.8	98.5	20	5.2	91	7	4.2	197	26	38	82	224	82	64	132	13.6	0.75	6.2	8.9	0.069	0	0.8	15.7	24.47	4.31213	7.1	31.6	Left
481	0	53	171.1	104	64	580	5.1	423	13.3	40.2	95	23.5	5.6	84	7.4	4.2	203	26	34	50	205	214	44	120	16.2	1.04	7.2	9.1	0.07	-0.0791812	0.9	12.3	24.54	2.99452	9.6	33.8	Left
482	1	48	160.6	109	61	0	5.7	447	13.7	41.1	92	29.8	5.4	87	7.1	4	190	15	14	20	222	235	42	119	10	0.64	4.3	9.1	0.124	0	0.77	10.3	22.67	4.02943	7.3	31.7	Left
483	0	63	164.7	116	63	1720	7.6	502	15	45.7	91.1	26.8	5.5	77	6.7	4	226	20	26	33	216	69	60	147	23.8	0.73	5.4	9.3	0.142	0.09691	0.8	12	23.73	4.75414	11.2	32.9	Left
484	0	58	170.1	132	90	500	5.6	485	14.9	46	94.7	14.8	5.7	83	7.5	4.5	208	87	162	59	214	137	54	142	13.9	0.89	6.1	9.5	0.04	0	0.7	13.7	24.03	5.5387	9.3	32.3	Left
485	1	65	147.7	119	68	0	7.1	418	12.2	37.5	89.8	29.6	5.2	76	8.3	4.5	222	20	20	30	229	88	61	147	11.7	0.51	4.5	9.5	0.024	0	0.8	10.7	24.74	4.1696	9.8	32.8	Left
487	0	41	171.5	117	77	315	7	520	14.8	45.2	87	18.7	5.8	81	6.8	4.4	268	22	30	57	249	199	48	166	14.7	0.85	7.5	9.1	0.018	-0.176091	0.4	12.3	23.73	5.5387	9.1	31.1	Left
488	0	65	153.9	117	67	700	5.2	480	14.4	44	91.5	18.5	5.9	94	6.9	4.3	136	21	22	61	215	75	52	136	16	0.76	7.2	8.9	0.024	0	1	14.3	24.61	3.23889	3.7	33.9	Left
490	0	80	170.3	128	64	200	5	404	12.6	38.8	96.1	16.5	5.7	99	7.6	3.9	235	22	17	33	209	83	49	133	24.9	1.09	6.8	9.2	0.114	0.221849	2	9.3	23.09	4.02943	13	34.3	Left
492	1	61	156.8	105	60	0	4.9	444	13.8	42.1	94.7	19.3	5.6	74	6.9	4.1	164	21	16	10	197	69	61	120	16.9	0.63	3.6	9.3	0.011	0.09691	0.5	12.7	23.28	2.53459	5.5	31.1	Left
494	0	86	160	168	98	0	6.2	449	14.2	43.5	97	16.4	5.8	85	7.4	4.2	289	31	31	103	145	77	66	56	9	0.7	4.8	9.1	0.042	0.154902	2.9	14	22.88	2.31897	16.8	34.1	Left
495	1	74	136	150	65	0	5.9	379	12.6	37.9	100.1	19	5.4	91	7.6	4.4	220	20	13	10	197	40	71	115	14.8	0.57	3.4	9.6	0.014	0.30103	0.69	15.7	22.94	5.21766	9.8	29.7	Left
496	1	76	145	102	54	0	3.9	407	12.6	38.2	94	20.7	5.9	83	7.1	4	281	23	17	9	213	134	44	133	19.1	0.68	6	9.1	0.068	0.30103	0.8	10.7	23.35	2.99452	3.9	33.5	Left
497	1	75	149	127	76	0	5.7	460	13.9	42	91.3	24.2	5.5	86	7.5	4.5	191	23	21	25	254	77	62	170	15.5	0.7	5.4	9.7	0.05	0.09691	0.64	12.7	21.8	3.6234	7.8	32.6	Left
500	1	83	150	135	61	0	6.1	381	11.7	35.4	92.9	15.1	5.8	83	7.1	4.2	344	46	29	21	159	66	69	67	10.3	0.52	3.8	8.9	0.033	0.221849	0.85	15.3	23.04	5.86931	13.3	33.6	Left
501	0	84	162.6	171	69	300	4.9	369	11.8	36.4	98.6	12	5.6	94	6.4	3.6	255	26	21	134	227	204	43	130	26.4	1.4	8.2	9	0.039	0.69897	1.5	11	22.99	4.90625	8.6	34	Left
513	1	42	161	110	67	270	4.7	440	9.7	30.9	70.3	35.1	5.4	81	7.2	3.9	127	14	9	10	218	47	67	139	11.9	0.55	4.6	8.6	0.047	0.09691	0.6	15.3	23.49	5.377	11.6	33.4	Left
515	1	64	157	173	75	0	5.3	391	12.5	37.3	95.2	16.7	5.2	82	6.7	3.8	273	38	30	18	212	57	65	129	12.2	0.59	4.1	8.9	0.039	-0.0791812	1.7	16.3	22.64	6.20947	10.3	30.5	Left
516	0	52	160.8	122	73	640	6.6	497	15.2	46	92.6	23.7	5.6	84	6.6	4.3	182	21	18	18	262	164	46	171	13.1	0.75	4.8	9.2	0.01	-0.0791812	0.9	9.3	24.01	7.28753	10.6	32.2	Left
